# Supplementary material for: Identification of wounding and topping responsive small RNAs in tobacco (Nicotiana tabacum)
Source: BMC Plant Biol. 2012 Feb 22;12:28. doi: 10.1186/1471-2229-12-28 (PMC3306195; doi:10.1186/1471-2229-12-28)
Supplement: Additional file 1 — Table S1. Tobacco miRNA families identified in this study. [file 1471-2229-12-28-S1.XLS]

## Sheet: conserved_miRNAs (pre-miRNAs)
Table S1-1 Conserved pre-miRNAs candidates identified in tobacco by deep sequencing
				Abundance of the mature miRNA reads (RPM**)
				Root			Leaf
SmallRNA ID	miRNA family	Hit of miRNAs*	Size (nt)	CK	Topping	Wounding	Wounding	Mature sequence	Pre-miRNAs sequence information***
smRNA6935353	miR156	sof-miR156;ath-miR156a;ath-miR156b;ath-miR156c;ath-miR156d;ath-miR156e;ath-miR156f;gma-miR156a;mtr-miR156b;mtr-miR156c;mtr-miR156d;mtr-miR156i;osa-miR156a;osa-miR156b;osa-miR156c;osa-miR156d;osa-miR156e;osa-miR156f;osa-miR156g;osa-miR156h;osa-miR156i;osa-miR156j;ptc-miR156a;ptc-miR156b;ptc-miR156c;ptc-miR156d;ptc-miR156e;ptc-miR156f;sbi-miR156a;sbi-miR156b;sbi-miR156c;sbi-miR156f;sbi-miR156g;sbi-…	20	44.8246	82.4581	360.901	12.9865	TGACAGAAGAGAATGAGCAC	ID=ET819266.1:566-669:+ve;Seq=ATGTGATAGGTGACAGAAGAGAGTGAGCACACATGGTGTTTTCTTGCATATGATATACTTGAACCTATGCGTGCTCACTGCTCTATCTGTCACCCCCACACTCT;Structure=.((((...((((((((((((((((((((((.(((((.((((...................))))))))).))))))))).)))).)))))))))..))))....;MFI=-48.31
smRNA6935353	miR156	sof-miR156;ath-miR156a;ath-miR156b;ath-miR156c;ath-miR156d;ath-miR156e;ath-miR156f;gma-miR156a;mtr-miR156b;mtr-miR156c;mtr-miR156d;mtr-miR156i;osa-miR156a;osa-miR156b;osa-miR156c;osa-miR156d;osa-miR156e;osa-miR156f;osa-miR156g;osa-miR156h;osa-miR156i;osa-miR156j;ptc-miR156a;ptc-miR156b;ptc-miR156c;ptc-miR156d;ptc-miR156e;ptc-miR156f;sbi-miR156a;sbi-miR156b;sbi-miR156c;sbi-miR156f;sbi-miR156g;sbi-…	20	44.8246	82.4581	360.901	12.9865	TGACAGAAGAGAATGAGCAC	ID=ET929443.1:137-247:+ve;Seq=TTAAAGGAGGTGACAGAAGAGAGTGAGCACCCATGGTGTTTTCTTACATGAGATATATATTCATGCTTGAAGCTATGCGTGCTCACTCTCTATCTGTCACCCACTGTTTTC;Structure=....((..((((((((((((((((((((((.((((((...(((...((((((.......))))))...))))))))).))))))))))))).)))))))))..))......;MFI=-55.10
smRNA6935353	miR156	sof-miR156;ath-miR156a;ath-miR156b;ath-miR156c;ath-miR156d;ath-miR156e;ath-miR156f;gma-miR156a;mtr-miR156b;mtr-miR156c;mtr-miR156d;mtr-miR156i;osa-miR156a;osa-miR156b;osa-miR156c;osa-miR156d;osa-miR156e;osa-miR156f;osa-miR156g;osa-miR156h;osa-miR156i;osa-miR156j;ptc-miR156a;ptc-miR156b;ptc-miR156c;ptc-miR156d;ptc-miR156e;ptc-miR156f;sbi-miR156a;sbi-miR156b;sbi-miR156c;sbi-miR156f;sbi-miR156g;sbi-…	20	44.8246	82.4581	360.901	12.9865	TGACAGAAGAGAATGAGCAC	ID=FH212926.1:420-526:-ve;Seq=AGAATCAAGACTGACAGAAGAGAGTGAGCACACGCAGGCAATTGTATAGAGATTATATTACTGTCATTTGCGTGTGCTCACTTCTCTTGCTGTCATCTCTCTCTATA;Structure=(((....(((.(((((((((((((((((((((((((((((...((((((...))))))...))))...))))))))))))).)))))).)))))))))...)))...;MFI=-48.00
smRNA6935353	miR156	sof-miR156;ath-miR156a;ath-miR156b;ath-miR156c;ath-miR156d;ath-miR156e;ath-miR156f;gma-miR156a;mtr-miR156b;mtr-miR156c;mtr-miR156d;mtr-miR156i;osa-miR156a;osa-miR156b;osa-miR156c;osa-miR156d;osa-miR156e;osa-miR156f;osa-miR156g;osa-miR156h;osa-miR156i;osa-miR156j;ptc-miR156a;ptc-miR156b;ptc-miR156c;ptc-miR156d;ptc-miR156e;ptc-miR156f;sbi-miR156a;sbi-miR156b;sbi-miR156c;sbi-miR156f;sbi-miR156g;sbi-…	20	44.8246	82.4581	360.901	12.9865	TGACAGAAGAGAATGAGCAC	ID=FH398758.1:408-517:+ve;Seq=AAAAGGGAGGTGACAGAAGAGAGTGAGCACAGATGGTGTTTTCTTGCATTGATATATGTATATGCTTGAAGCTATGCGTGCTCACTCTCTATCTGTCACCCCCACCACTC;Structure=....(((.((((((((((((((((((((((..(((((...(((..((((............))))..))))))))..))))))))))))).)))))))))))).......;MFI=-56.70
smRNA6935353	miR156	sof-miR156;ath-miR156a;ath-miR156b;ath-miR156c;ath-miR156d;ath-miR156e;ath-miR156f;gma-miR156a;mtr-miR156b;mtr-miR156c;mtr-miR156d;mtr-miR156i;osa-miR156a;osa-miR156b;osa-miR156c;osa-miR156d;osa-miR156e;osa-miR156f;osa-miR156g;osa-miR156h;osa-miR156i;osa-miR156j;ptc-miR156a;ptc-miR156b;ptc-miR156c;ptc-miR156d;ptc-miR156e;ptc-miR156f;sbi-miR156a;sbi-miR156b;sbi-miR156c;sbi-miR156f;sbi-miR156g;sbi-…	20	44.8246	82.4581	360.901	12.9865	TGACAGAAGAGAATGAGCAC	ID=FH562592.1:360-463:+ve;Seq=TAAAGGGAGGTGACAGAAGAGAGTGAGCACACATGGTATTTTCTTGCATATGATATGCTTGAAGCTATGCGTGCTCACTGCTCTATCTGTCACCCCCCACCACT;Structure=....(((.((((((((((((((((((((((.((((((...(((..(((((...)))))..))))))))).))))))))).)))).))))))))).)))......;MFI=-58.30
smRNA6935353	miR156	sof-miR156;ath-miR156a;ath-miR156b;ath-miR156c;ath-miR156d;ath-miR156e;ath-miR156f;gma-miR156a;mtr-miR156b;mtr-miR156c;mtr-miR156d;mtr-miR156i;osa-miR156a;osa-miR156b;osa-miR156c;osa-miR156d;osa-miR156e;osa-miR156f;osa-miR156g;osa-miR156h;osa-miR156i;osa-miR156j;ptc-miR156a;ptc-miR156b;ptc-miR156c;ptc-miR156d;ptc-miR156e;ptc-miR156f;sbi-miR156a;sbi-miR156b;sbi-miR156c;sbi-miR156f;sbi-miR156g;sbi-…	20	44.8246	82.4581	360.901	12.9865	TGACAGAAGAGAATGAGCAC	ID=FI053993.1:422-534:+ve;Seq=TTAAAGGAGGTGACAGAAGAGAATGAGCACACATGGTGTTTTCTTACATGAGATATATATATTCATGCTTGAAACTATGCGTGCTCACTCTCTATCTGTCACCCACTTTCTTT;Structure=..((((..((((((((((((((.(((((((.((((((...(((...((((((.((....))))))))...))))))))).))))))).))))).)))))))))..))))....;MFI=-50.50
smRNA6935582	miR157	ath-miR157d;aqc-miR156a;aqc-miR156b;	20	140.49	152.753	725.219	3179.85	TGACAGAAGATAGAGAGCAC	ID=FH023609.1:357-505:+ve;Seq=GTGAGATTGTTGACAGAAGATAGAGAGCACAGATGATGATCATGCTGCTAAATCTGGGATTGGAGAGGGCACTGAATCAATTAAACTGCAAAAAAAAAAAGCATCTCAATTCATTTGTGCTCTCTATGCTTCCGTCATCACCTTCACCG;Structure=(((((..((.((((.(((((((((((((((((((((((((((.(.((((...(((......)))...))))))).)))).......(((...........))).......))))))))))))))))).)))).)))).))..)))))..;MFI=-53.20
smRNA6935582	miR157	ath-miR157d;aqc-miR156a;aqc-miR156b;	20	140.49	152.753	725.219	3179.85	TGACAGAAGATAGAGAGCAC	ID=FH081811.1:7-118:-ve;Seq=GGAGATGCTGTTGACAGAAGATAGAGAGCACAGATGATGATAAGATGCTAATTGGAAGCTTTCTGCACCTTAATCCTTTGTGCTCTCTAGTCTTCTGTCATCATCCTCAGCC;Structure=(..((((....(((((((((((((((((((((((.(((..((((.(((..(..(....)..)..))).))))))).)))))))))))).))))))))))).))))..)....;MFI=-49.40
smRNA6935582	miR157	ath-miR157d;aqc-miR156a;aqc-miR156b;	20	140.49	152.753	725.219	3179.85	TGACAGAAGATAGAGAGCAC	ID=FH212536.1:501-616:+ve;Seq=TGATAATTGTTGACAGAAGATAGAGAGCACTGATGATGATATGCTAATTAAATTTGTGCAGCAAAAGCATCTCAATTCATTTGTGCTCTCTATGCTTCTGTCATCACCTTCAGCCA;Structure=(((....((.((((((((((((((((((((.((((((((.(((((.......((((.....))))))))).)))..))))).))))))))))).))))))))).))...)))....;MFI=-47.01
smRNA6935582	miR157	ath-miR157d;aqc-miR156a;aqc-miR156b;	20	140.49	152.753	725.219	3179.85	TGACAGAAGATAGAGAGCAC	ID=FI017971.1:282-396:+ve;Seq=TGACAATTGTTGACAGAAGATAGAGAGCACTAATGATGATATGCTAAGTAAATGTAGGGGCAAAAGCATCTCAATTCATTTGTGCTCTCTATGCTTCTGTCATCACCTTCGGCCA;Structure=.......((.((((((((((((((((((((.((((((((.(((((..((..........))...))))).)))..))))).))))))))))).))))))))).))..........;MFI=-44.10
smRNA7646313	miR159	bna-miR159;sly-miR159;ath-miR159a;gma-miR159a;mtr-miR159a;ptc-miR159a;ptc-miR159b;ptc-miR159c;vvi-miR159c;pvu-miR159a.1;bra-miR159a;	21	508.301	2280.36	26.4937	41.5003	TTTGGATTGAAGGGAGCTCTA	ID=FH716408.1:405-588:+ve;Seq=TTTGAGAGTGGAGCTCCTTGAAGTCCAACAGAGGATCTAACAGGTAAGATTGAGCTGCTGACCTATGGATTCCTCAGCCCTATCTATTATTTGATTGGATAGGTTTGTGGGTTGCATATGTCAGGAGCTTCATTGCCCTAAGTTGGATCCCTTTTTGGATTGAAGGGAGCTCTACATTCATTTG;Structure=..((((.((((((((((((..(((((((.((.(((((((((.(((((....(((((.(((((.((((.(..((.(((.((((((((.........)))))))).))).))..).)))).))))).)))))..)))))....)))))))))))..)))))))..)))))))))))…
smRNA7057400	miR160	bdi-miR160;	21	0.406511	3.56697	0.952684	0.105868	TGCCTGGCTCCCTGTATGCCA	ID=ET803345.1:367-469:-ve;Seq=AATATGCATATGCCTGGCTCCCTGTATGCCATTTGCAGAGCTCATCGGAATACCGTTGGGTCCCCGTGAATGGCGTATGAGGAGCCAAGCATATCCCGGATAT;Structure=.((((.(((((((.(((((((..((((((((((..(.(..((((.(((....))).))))..)..)..))))))))))..))))))).))))))...).))));MFI=-51.10
smRNA7057400	miR160	bdi-miR160;	21	0.406511	3.56697	0.952684	0.105868	TGCCTGGCTCCCTGTATGCCA	ID=ET971751.1:392-494:+ve;Seq=GATCTGCATATGCCTGGCTCCCTGTATGCCATTTGCAGAGCTCATCGGAATACCGTTGGGTCCCCGTGAATGGCGTATGAGGAGCCAAGCATATCCCCGATAT;Structure=.(((.(.((((((.(((((((..((((((((((..(.(..((((.(((....))).))))..)..)..))))))))))..))))))).)))))).)..)))..;MFI=-51.30
smRNA7057400	miR160	bdi-miR160;	21	0.406511	3.56697	0.952684	0.105868	TGCCTGGCTCCCTGTATGCCA	ID=FH628769.1:116-225:-ve;Seq=AACTTGGATGTGCCTGGCTCCCTGTATGCCACACACTTTCACCAATCCGCGAGTTCTTTGATTGGCTGATCAGTGGGTGGCGTGCGAGGAGCCAAGCATACCACATTATA;Structure=....(((.(((((.(((((((.((((((((((.((((.((((((((((....)......)))))).)))..)))).)))))))))).))))))).)))))))).......;MFI=-55.20
smRNA7057400	miR160	bdi-miR160;	21	0.406511	3.56697	0.952684	0.105868	TGCCTGGCTCCCTGTATGCCA	ID=FH729477.1:215-324:+ve;Seq=AGAAGTTTTGTGCCTGGCTCCCTGCATGCCACACGCTTTCACCAATCCGCGGGTTCTTTGATTGGCTGATCAGTGGGTGGCGTGCGAGGAGCCAAGCATACCACATTATA;Structure=....((..(((((.(((((((.((((((((((.((((.(((((((((............)))))).)))..)))).)))))))))).))))))).)))))..))......;MFI=-53.80
smRNA6761681	miR162	gma-miR162;zma-miR162;	21	7.80501	11.1829	30.3044	20.1149	TCGATAAACCTCTGCATCCAG	ID=FH089587.1:367-473:-ve;Seq=TTAAGAACACTGGAGGCAGCGGTTCATCGATCTGTTCCCTGAAAGGCGATAAACAAAATATAGCAACAGGAATCGGTCGATAAACCTCTGCATCCAGCGCTTAACCC;Structure=(((((....(((((.((((.((((.(((((((.(((((.((....((.(((.......))).))..))))))).))))))).)))).)))).)))))..)))))...;MFI=-40.10
smRNA6761681	miR162	gma-miR162;zma-miR162;	21	7.80501	11.1829	30.3044	20.1149	TCGATAAACCTCTGCATCCAG	ID=FH257651.1:27-121:-ve;Seq=TTGAGGACACTGGAGGCAGCGGTTCATCGATCTGTTCCCTGAACGCAACAGCGCTGGGAATCGGTCGATAAACCTCTGCATCCAGCGCTTAAACC;Structure=...(((.(.(((((.((((.((((.(((((((.((((((....(((....)))..)))))).))))))).)))).)))).))))).)))).....;MFI=-45.20
smRNA7127611	miR164	bna-miR164;gma-miR164;sbi-miR164;tae-miR164;ghr-miR164;ath-miR164a;ath-miR164b;mtr-miR164a;mtr-miR164b;mtr-miR164c;osa-miR164a;osa-miR164b;osa-miR164f;ptc-miR164a;ptc-miR164b;ptc-miR164c;ptc-miR164d;ptc-miR164e;sbi-miR164d;sbi-miR164e;vvi-miR164a;vvi-miR164c;vvi-miR164d;zma-miR164a;zma-miR164b;zma-miR164c;zma-miR164d;zma-miR164g;bra-miR164a;	21	25.3663	413.287	260.037	114.973	TGGAGAAGCAGGGCACGTGCA	ID=FH143731.1:424-641:+ve;Seq=GTGATCAAGATGGAGAAGCAGGGCACGTGCATTACTAACTCATGCACAGGAATTGTCAGTGAAAATTTTTATGGCATTCATCTGACATCATAATTCATAGTACCATTACTGTACTTCCTAGCGTAGTGGAAAATAATGGTTTGGTACTTCACATGTATGTGTTTCCGTTTCCGTTGAGTTAGTTCTTCATGTGCCTGTCTTCCCCATCATGATCACTC;Structure=(((((((.(((((.((((..(((((((((....(((((((((......((((.((((((((((.............)))).)))))).((((......(((((((..(((((..((((.........))))....)))))…
smRNA7127611	miR164	bna-miR164;gma-miR164;sbi-miR164;tae-miR164;ghr-miR164;ath-miR164a;ath-miR164b;mtr-miR164a;mtr-miR164b;mtr-miR164c;osa-miR164a;osa-miR164b;osa-miR164f;ptc-miR164a;ptc-miR164b;ptc-miR164c;ptc-miR164d;ptc-miR164e;sbi-miR164d;sbi-miR164e;vvi-miR164a;vvi-miR164c;vvi-miR164d;zma-miR164a;zma-miR164b;zma-miR164c;zma-miR164d;zma-miR164g;bra-miR164a;	21	25.3663	413.287	260.037	114.973	TGGAGAAGCAGGGCACGTGCA	ID=FH143794.1:534-751:-ve;Seq=GTGATCAAGATGGAGAAGCAGGGCACGTGCATTACTAACTCATGCACAGGAATTGTCAGTGAAAATTTTTATGGCATTCATCTGACATCATAATTCATAGTACCATTACTGTACTTCCTAGCGTAGTGGAAAATAATGGTTTGGTACTTCACATGTATGTGTTTCCGTTTCCGTTGAGTTAGTTCTTCATGTGCCTGTCTTCCCCATCATGATCACTC;Structure=(((((((.(((((.((((..(((((((((....(((((((((......((((.((((((((((.............)))).)))))).((((......(((((((..(((((..((((.........))))....)))))…
smRNA7127580	miR164	mtr-miR164d;ptc-miR164f;vvi-miR164b;	21	3.25209	32.1991	20.3239	0.423472	TGGAGAAGCAGGGCACATGCT	ID=FH330080.1:472-569:-ve;Seq=TTATTTAAGCTGGAGAAGCAGGGCACATGCTAAATTACTTGGTAACTTTGATCTTTCAAGAATTTTGCATGTGCTCTTGCTCTCCAGCTTAATTCTCC;Structure=....((((((((((((.(((((((((((((.(((((.(((((.............)))))))))).)))))))).)))))))))))))))))......;MFI=-47.92
smRNA6774652	miR166	vvi-miR166a;vvi-miR166b;	21	52.8464	324.787	259.425	189.027	TCGGACCAGGCTTCATTCCCC	ID=ET705025.1:387-570:-ve;Seq=TGTTTTGAGGGGAATGTTGTCTGGCTCGAGGTCACTAACTTGATCCAATTATTTGAACTCTCTTTCCCTTTTTGAGATGTCATCTCCATTAATTAACAAATAGATCAATAGTTCTTGATTGGCATTAGGGATCATGGATCATGGTTTAGTGTCGTCGGACCAGGCTTCATTCCCCCCAAAATTT;Structure=.((((((.((((((((..((((((..(((.(.(((((((((((((((......(((..((((...........))))..)))....................((((..((((.((.....)).))))..)))).))))))).)).)))))).).)))..))))))..)))))))…
smRNA6774652	miR166	vvi-miR166a;vvi-miR166b;	21	52.8464	324.787	259.425	189.027	TCGGACCAGGCTTCATTCCCC	ID=ET799662.1:507-645:+ve;Seq=AGCTTTGAGGGGAATGTTGTCTGGCTCGAAGCCATTATCTCCTCTTGATTTAACCTACTTCTTCTTAACTTCAAAAATAGCAGAACAAACAATCATGAGATAGTGTCGTCGGACCAGGCTTCATTCCCCCCAATTTGGA;Structure=....(((.((((((((..((((((..(((.(.(((((((((....(((((........((((.((.............)).)))).....))))).))))))))).).)))..))))))..)))))))).)))......;MFI=-46.44
smRNA6774652	miR166	vvi-miR166a;vvi-miR166b;	21	52.8464	324.787	259.425	189.027	TCGGACCAGGCTTCATTCCCC	ID=ET983272.1:613-717:-ve;Seq=TCTGTTGAGGGGAATGCTGTCTGGTTCGAAACCATTCACCAAAGTATGATCAAGAGTTTGATTATTTGAATGATTTCGGACCAGGCTTCATTCCCCCCAACTCTA;Structure=...((((.((((((((..(((((((((((((.((((((.......((((((((....)))))))).)))))).)))))))))))))..)))))))).))))....;MFI=-50.90
smRNA6774652	miR166	vvi-miR166a;vvi-miR166b;	21	52.8464	324.787	259.425	189.027	TCGGACCAGGCTTCATTCCCC	ID=FH178749.1:462-653:+ve;Seq=TGTTTTGAGGGGAATGTTGTCTGGCTCGAGGTCACTAACTTGATCCAATTTGAACTCTCTTTCCCTTTTTGAGATGTCATCTCCATTAATTAGCAAATAGATCAATAGTTCTTGATTGACATTCTCTATTAAGAGGGATCATGGATCATGGTTTAGTGTCGTCGGACCAGGCTTCATTCCCCCCAAATCTTG;Structure=...((((.((((((((..((((((..(((.(.(((((((((((((((....((....))..((((((((.(((((((((....((..(((((.............)))))..))..))))).))))....))))))))...))))))).)).)))))).).)))..…
smRNA6774652	miR166	vvi-miR166a;vvi-miR166b;	21	52.8464	324.787	259.425	189.027	TCGGACCAGGCTTCATTCCCC	ID=FH204390.1:388-565:+ve;Seq=TCAGTTGAGGGGAATGTTGTCTGGCTCGAGGTCACCAACTAGATCCATAAGCTCCACTTTATGCTTATTTGAACATAAAGATTAGTTTTGTAATATAAAGATTCGTTGATTATATGAAAAGGGGTTATGGATCATGAGTTAGTGTTGTCGGACCAGGCTTCATTCCCCCCAATTGTTA;Structure=.((((((.((((((((..((((((..(((.(.(((.((((.(((((((((.((((.(((((((.((((..((((..........)))).))))))))))).(((((.......)))))..)))))))))))))...)))).))).).)))..))))))..)))))))).))))))...;M…
smRNA6774652	miR166	vvi-miR166a;vvi-miR166b;	21	52.8464	324.787	259.425	189.027	TCGGACCAGGCTTCATTCCCC	ID=FH415396.1:131-285:+ve;Seq=AGCTTTGAGGGGAATGTTGTCTGGCTCGAAGCCACTATCTCCTCTTGATTTAACCTAGTTCAAGAAGTAGTATGAGTATTTTTGTCAAAGTTGTATGAACAAACAATAATGAGAGATAGTGTCGTCGGACCAGGCTTCATTCCCCCCAATTTGGA;Structure=....(((.((((((((..((((((..(((.(.(((((((((.((((((...........))))))...................(((..(((((........)))))..)))))))))))).).)))..))))))..)))))))).)))......;MFI=-54.60
smRNA6774652	miR166	vvi-miR166a;vvi-miR166b;	21	52.8464	324.787	259.425	189.027	TCGGACCAGGCTTCATTCCCC	ID=FH597450.1:306-419:-ve;Seq=TTTGTTAAGGAGAATGTTGTCTGGTTCGTGACCAATCTGTAAACAGTAATTAGCTAACTGTCAACATTCATCACTTGAATGATCTCGGACCAGGCTTCATTCCCCTCAACTCAA;Structure=...(((.(((.(((((..((((((((((.((...........(((((.........)))))...((((((.....)))))).)).))))))))))..))))).))).)))....;MFI=-38.90
smRNA6774652	miR166	vvi-miR166a;vvi-miR166b;	21	52.8464	324.787	259.425	189.027	TCGGACCAGGCTTCATTCCCC	ID=FH680448.1:467-618:+ve;Seq=TCTATTGTGGGGAATGTTGTTTGGCTCGAGGATTCTTCAATCTTGATCAAATTCTTTCTATTTTTTATAGATCTGCATATTAATATAGATCTATAATATTGAATCATGATTTTGGTGTCGTCGGACCAGGCTTCATTCCCCTCAAAGATTGC;Structure=(((.(((.((((((((..((((((..(((.(((.((..((((.((((..(((............(((((((((((.((....)).))))))))))).)))..)))).))))..)).))).)))..))))))..)))))))).))))))....;MFI=-53.82
smRNA6910006	miR167	lja-miR167;gma-miR167c;osa-miR167d;osa-miR167e;osa-miR167f;osa-miR167g;osa-miR167h;osa-miR167i;osa-miR167j;ptc-miR167e;sbi-miR167c;sbi-miR167d;sbi-miR167e;sbi-miR167f;sbi-miR167g;sbi-miR167h;vvi-miR167a;zma-miR167e;zma-miR167f;zma-miR167g;zma-miR167h;zma-miR167i;zma-miR167j;sof-miR167a;sof-miR167b;	22	0.325209	4.11326	9.67806	4.44646	TGAAGCTGCCAGCATGATCTGG	ID=ET979094.1:133-405:-ve;Seq=TTTGAGAGGTTGAAGCTGCCAGCATGATCTGGTACGAACAAAGTCCATTTCTTTCTATATATAAATATTTTCTTGCAAAGAAGAAAAGAAAAGAAAGTCCATTTTTTCTTAAAATTTTGAGGTCTTTTAATTTCCTGTTTTGGGTTTGAAATTGAAGTGATATTTTCGAAAAGAAAATGGAATTTTTCGAAGTTTTCTTGAAAGAAAATATAGGTATCGTCTTTCATAGGTTTGGTTCCATCAGGTCATCTAGCAGCTTCAATCACTCACCAA;Structure=..((((.((((((((((((.((.((((((((((..((((.(((.((............((((..((((((((((...(((((((.…
smRNA6910006	miR167	lja-miR167;gma-miR167c;osa-miR167d;osa-miR167e;osa-miR167f;osa-miR167g;osa-miR167h;osa-miR167i;osa-miR167j;ptc-miR167e;sbi-miR167c;sbi-miR167d;sbi-miR167e;sbi-miR167f;sbi-miR167g;sbi-miR167h;vvi-miR167a;zma-miR167e;zma-miR167f;zma-miR167g;zma-miR167h;zma-miR167i;zma-miR167j;sof-miR167a;sof-miR167b;	22	0.325209	4.11326	9.67806	4.44646	TGAAGCTGCCAGCATGATCTGG	ID=FH138792.1:368-597:-ve;Seq=TTTGAGAGGTTGAAGCTGCCAGCATGATCTGGTACGAACAAAGTCCATTTCTTTGCTATATATATATTTTCTTGCAAAAGAATAATCTTGAGGTGTTTTGGGTTTTGAATTTAGCTAAGTGATTTGGAAAAGAAATTGGAATTTTGCAAAGTTTTTATTGAAAGAGAATATAGGTAGCTTTCATGGGTTTGGTTCCATCAGGTCATCTAGCAGCTTCAATCACTCACCAC;Structure=..((((.((((((((((((.((.((((((((((..((((.((..((((......(((((...(((((((((((.(((((((((....(((....((((..(.(((..((((.........))))..))…
smRNA6910006	miR167	lja-miR167;gma-miR167c;osa-miR167d;osa-miR167e;osa-miR167f;osa-miR167g;osa-miR167h;osa-miR167i;osa-miR167j;ptc-miR167e;sbi-miR167c;sbi-miR167d;sbi-miR167e;sbi-miR167f;sbi-miR167g;sbi-miR167h;vvi-miR167a;zma-miR167e;zma-miR167f;zma-miR167g;zma-miR167h;zma-miR167i;zma-miR167j;sof-miR167a;sof-miR167b;	22	0.325209	4.11326	9.67806	4.44646	TGAAGCTGCCAGCATGATCTGG	ID=FH269983.1:221-447:+ve;Seq=TTTGAGAGGTTGAAGCTGCCAGCATGATCTGGTACGAACAAAGTCCATTTCTTGCTATATATATATTTTCTTGCAAAGAATAATCTTGAGGTGTTTTGGGTTTGAATTTAGCTAAGTGATTTGGAAAAGAAATTGGAATTTTGCAAAGTTTTTATTGAAAGAGAATATAGGTAGCTTTCATGGGTTTGGTTCCATCAGGTCATCTAGCAGCTTCAATCACTCACCAC;Structure=..((((.((((((((((((.((.((((((((((..((((.((..((((.....(((((...(((((((((((.(((.(((.((..(((....((((..(.((..((((.........))))..))......…
smRNA6909953	miR167	mtr-miR167;tae-miR167;sly-miR167;ghr-miR167;bdi-miR167;ath-miR167a;ath-miR167b;bna-miR167c;gma-miR167a;gma-miR167b;gma-miR167d;osa-miR167a;osa-miR167b;osa-miR167c;ptc-miR167a;ptc-miR167b;ptc-miR167c;ptc-miR167d;sbi-miR167a;sbi-miR167b;sbi-miR167i;vvi-miR167b;vvi-miR167d;vvi-miR167e;zma-miR167a;zma-miR167b;zma-miR167c;zma-miR167d;bra-miR167a;bra-miR167b;bra-miR167c;bra-miR167d;	21	1.46344	5.59147	1075.26	1012.42	TGAAGCTGCCAGCATGATCTA	ID=FH299853.1:570-668:-ve;Seq=CACTATCAGTTGAAGCTGCCAGCATGATCTAAACTTACCTCTTGTAATAATTAAGTTTGAGGGAAGATTAGATCATGTGGTAGCTTCACCCGTTAGTTG;Structure=.((((.(.(.(((((((((((.((((((((((.(((.((((.................)))).))).))))))))))))))))))))).).).))))..;MFI=-42.33
smRNA6909953	miR167	mtr-miR167;tae-miR167;sly-miR167;ghr-miR167;bdi-miR167;ath-miR167a;ath-miR167b;bna-miR167c;gma-miR167a;gma-miR167b;gma-miR167d;osa-miR167a;osa-miR167b;osa-miR167c;ptc-miR167a;ptc-miR167b;ptc-miR167c;ptc-miR167d;sbi-miR167a;sbi-miR167b;sbi-miR167i;vvi-miR167b;vvi-miR167d;vvi-miR167e;zma-miR167a;zma-miR167b;zma-miR167c;zma-miR167d;bra-miR167a;bra-miR167b;bra-miR167c;bra-miR167d;	21	1.46344	5.59147	1075.26	1012.42	TGAAGCTGCCAGCATGATCTA	ID=FH670266.1:231-323:+ve;Seq=ACTAGTAGTTGAAGCTGCCAGCATGATCTAAACTTTTCTAGTTGCTCCGTTGAGGAAAGATCAGATCATGTAGCAGCATCACCTGTTGATGGT;Structure=((((.(((.(((.(((((..(((((((((...(((((((....((...))..)))))))...))))))))).))))).))).)))....))));MFI=-30.80
smRNA6770640	miR168	bna-miR168;gma-miR168;vvi-miR168;ath-miR168a;ath-miR168b;ptc-miR168a;ptc-miR168b;	21	0.195125	6.47839	171.12	68.8566	TCGCTTGGTGCAGGTCGGGAC	ID=ET792908.1:337-504:-ve;Seq=TGTCTCTAATTCGCTTGGTGCAGGTCGGGACTAATTCGCCGGTGGCGGCGGCGGCAATCACAACGGCGGTGATTGTTATTAAATGGAGATTAGATGTACGAAGTTATCAACATTTTTTGTTTTGCGGCGAAATTTGTCCCGCCTTGCATCAACTGAATTGGAGACTGC;Structure=.((((((((((((.((((((((((.((((((...(((((((...........(((((((((.......)))))))))...(((..((((...((((........)))).....))))..)))..)))))))....)))))).)))))))))).))))))))))))...;MFI=-70.60
smRNA6770640	miR168	bna-miR168;gma-miR168;vvi-miR168;ath-miR168a;ath-miR168b;ptc-miR168a;ptc-miR168b;	21	0.195125	6.47839	171.12	68.8566	TCGCTTGGTGCAGGTCGGGAC	ID=ET880689.1:275-431:-ve;Seq=TGTCTCTAATTCGCTTGGTGCAGGTCGGGACTAATTCGCCGGCGGCAATCACGTCGGCGGTGATTATTCTACGAAGCTTAGATGTACGAAGTTATCAACAATGTTCCTTTGCGGCGAAATTTGGGTCCCGCCTTGCATCAACTGAATTGGAGACTGC;Structure=.((((((((((((.((((((((((.(((((((...((((((.((((......)))).))))))........((..((..((....(((..((.....))..)))..))..))..)).......))))))).)))))))))).))))))))))))...;MFI=-68.00
smRNA6770640	miR168	bna-miR168;gma-miR168;vvi-miR168;ath-miR168a;ath-miR168b;ptc-miR168a;ptc-miR168b;	21	0.195125	6.47839	171.12	68.8566	TCGCTTGGTGCAGGTCGGGAC	ID=FH121177.1:278-412:-ve;Seq=GGTCTCTCATTCGCTTGGTGCAGGTCGGGACCTGCCTCGCCGGCGACAATGATGTCAGCTGACGGTGACGGCGGCGTACCGATAAATATACATGCTGTTTGGGTCCCGCCTTGCATCAACTGAATCGGAGACTGC;Structure=(((((((.(((((.((((((((((.(((((((((((((((((((((((....)))).))...)))))).))).((((..............)))).....)))))))).)))))))))).))))).)))))))..;MFI=-65.54
smRNA6770640	miR168	bna-miR168;gma-miR168;vvi-miR168;ath-miR168a;ath-miR168b;ptc-miR168a;ptc-miR168b;	21	0.195125	6.47839	171.12	68.8566	TCGCTTGGTGCAGGTCGGGAC	ID=FH170530.1:243-600:-ve;Seq=GGTCTCTAATTCGCTTGGTGCAGGTCGGGAACTGACTCGCCGGTGACGCTGTCCGCGCCGGAATCGGCGCCTTTCATTGATATTTTGTTTATATGTATCGATATTTAGAGAGCTCTCATTAGGACTTATTTGTTAGTAAAATTTTGTTGTTGAAATTAACTTGATATATGTATAGATAAGTAGAGTGTTTACCCCTGGTTGGTTAAGTAATAGATATGTAGAGAGTGTTTACCCACGGTTGGTTAAGTAATGGATATGTAGAGAGTTCAATTTTTTTAATAGATTAGTTATGAATGAAAGTGCGCCTCGTCGATGGCTAAGTTTGTTCCCGCCTTGCATCAACTGAATTGGTGACCGC;Structure=…
smRNA6770640	miR168	bna-miR168;gma-miR168;vvi-miR168;ath-miR168a;ath-miR168b;ptc-miR168a;ptc-miR168b;	21	0.195125	6.47839	171.12	68.8566	TCGCTTGGTGCAGGTCGGGAC	ID=FH980352.1:16-348:-ve;Seq=GGTCTCTAATTCGCTTGGTGCAGGTCGGGAACTGACTCACCGGTGACGCTGTCCGCGCCGGAATCGGTGGCGTTAGTTTCGTTGATATTTTGTTTGCATTTATCGATATTTAGAGAGCTCTCTTTAGGACTTATTTGTTAGTAATTTGTTTTGTTGAAATTAACTTGATGTATGTGTAGATAAGTAGAGAGTGTTTACCCCCGGTTGGTTAAGTAATAGATATGAAGAGAGTTCATTTTTTTTTTGTTTTTAATAAATTAGTTATGTATGAAAGTGCGCCTCGTCTATGGCTTAAGTTTGTTCCCGCCTTGCATCAACTGAATCGGTGACCGC;Structure=((((.(..(((((.((((((((((.(…
smRNA4281832	miR169	ath-miR169a;bna-miR169a;bna-miR169b;gma-miR169b;mtr-miR169a;mtr-miR169b;osa-miR169a;ptc-miR169a;ptc-miR169b;ptc-miR169c;sbi-miR169a;vvi-miR169f;vvi-miR169g;zma-miR169a;zma-miR169b;sly-miR169c;bdi-miR169a;	21	0	0	0.0907318	0.158802	CAGCCAAGGATGACTTGCCGA	ID=ET767927.1:299-605:+ve;Seq=GAGTGGATTGCAGCCAAGGATGACTTGCCGAGATGTTGTAGCCAATGCAATGACTTATCGGCAGGTCGTCCTTGGCTACATTTTACTCTCTTCTGCTCATGTAAGGCTCTGAAAGACATATATAATTCGAGGTGAAGTCAGTGATTGAGTTTCACAAATCACATCCAATTGAATTGCTCATGATTTGTCTAGAGAGTCATTGCAAGAAAAGGTAGGGAGTGGATTGCAGCCAAGAATGACTTGCCGAGATGTTGTAGCCAATGCAATGACTTATTGGCAGGTCGTCCTTGGCTACATTTTACTCTCT;Structure=(((((((.((.((((((((((((((((((((...((..(.((....((.(.…
smRNA4281832	miR169	ath-miR169a;bna-miR169a;bna-miR169b;gma-miR169b;mtr-miR169a;mtr-miR169b;osa-miR169a;ptc-miR169a;ptc-miR169b;ptc-miR169c;sbi-miR169a;vvi-miR169f;vvi-miR169g;zma-miR169a;zma-miR169b;sly-miR169c;bdi-miR169a;	21	0	0	0.0907318	0.158802	CAGCCAAGGATGACTTGCCGA	ID=ET767927.1:91-389:+ve;Seq=GAGTAGATTGCAGCCAAGGATGACTTGCCGAGATGTTGTAGCTAATGCAACGACTTATCGGCAGGTCGTCCTTGGCTACATTTTACTCTCTTCTGCTCATGTAAGTCTCTGAAATGCATATATATAATTCAGAGGTAAAGTTATCACACATCACATCCAGTTGAATTGCTCACAATTTGTCTAGAGAGTCATTGCATGAAGAGGTAGGGAGTGGATTGCAGCCAAGGATGACTTGCCGAGATGTTGTAGCCAATGCAATGACTTATCGGCAGGTCGTCCTTGGCTACATTTTACTCTCT;Structure=(((((((.((.((((((((((((((((((((...((..(.((....((.(((((...(((…
smRNA4281832	miR169	ath-miR169a;bna-miR169a;bna-miR169b;gma-miR169b;mtr-miR169a;mtr-miR169b;osa-miR169a;ptc-miR169a;ptc-miR169b;ptc-miR169c;sbi-miR169a;vvi-miR169f;vvi-miR169g;zma-miR169a;zma-miR169b;sly-miR169c;bdi-miR169a;	21	0	0	0.0907318	0.158802	CAGCCAAGGATGACTTGCCGA	ID=ET768006.1:378-683:-ve;Seq=GAGTGGATTGCAGCCAAGGATGACTTGCCGAGATGTTGTAGCCAATGCAATGACTTATCGGCAGGTCGTCCTTGGCTACATTTTACTCTCTTCTGCTCATGTAAGGCTCTGAAAGACATATATAATTCGAGGTGAAGTCAGTGATTGAGTTTCACAAATCACATCCAATTGAATTGCTCATGATTTGTCTAGAGAGTCATTGCAAGAAAAGGTAGGGAGTGGATTGCAGCCAAGAATGACTTGCCGAGATGTTGTAGCCAATGCAATGACTTATTGGCAGGTCGTCCTTGGCTACATTTTACTCTC;Structure=(((((((.((.((((((((((((((((((((...((..(.((....((.(..…
smRNA4281832	miR169	ath-miR169a;bna-miR169a;bna-miR169b;gma-miR169b;mtr-miR169a;mtr-miR169b;osa-miR169a;ptc-miR169a;ptc-miR169b;ptc-miR169c;sbi-miR169a;vvi-miR169f;vvi-miR169g;zma-miR169a;zma-miR169b;sly-miR169c;bdi-miR169a;	21	0	0	0.0907318	0.158802	CAGCCAAGGATGACTTGCCGA	ID=ET811961.1:386-476:+ve;Seq=GAGTAGATTGCAGCCAAGGATGACTTGCCGAGATGTTGTAGCTAATGCAACGACTTATCGGCAGGTCGTCCTTGGCTACATTTTACTCTCT;Structure=(((((((.((.((((((((((((((((((((...(((((.((....)).)))))...)))))))))))))))))))).)).)))))))...;MFI=-59.10
smRNA4281832	miR169	ath-miR169a;bna-miR169a;bna-miR169b;gma-miR169b;mtr-miR169a;mtr-miR169b;osa-miR169a;ptc-miR169a;ptc-miR169b;ptc-miR169c;sbi-miR169a;vvi-miR169f;vvi-miR169g;zma-miR169a;zma-miR169b;sly-miR169c;bdi-miR169a;	21	0	0	0.0907318	0.158802	CAGCCAAGGATGACTTGCCGA	ID=ET978291.1:140-436:-ve;Seq=GAGTAGATTGCAGCCAAGGATGACTTGCCGAGATGTTGTAGCTAATGCAACGACTTATCGGCAGGTCGTCCTTGGCTACATTTTACTCTCTTCTGCTCATGTAAGTCTCTGAAATGCATATATATAATTCAGAGGTAAAGTTATCACACATCACATCCAGTTGAATTGCTCACAATTTGTCTAGAGAGTCATTGCATGAAGAGGTAGGGAGTGGATTGCAGCCAAGGATGACTTGCCGAGATGTTGTAGCCAATGCAATGACTTATCGGCAGGTCGTCCTTGGCTACATTTTACTCT;Structure=(((((((.((.((((((((((((((((((((...((..(.((....((.(((((...((((…
smRNA4281832	miR169	ath-miR169a;bna-miR169a;bna-miR169b;gma-miR169b;mtr-miR169a;mtr-miR169b;osa-miR169a;ptc-miR169a;ptc-miR169b;ptc-miR169c;sbi-miR169a;vvi-miR169f;vvi-miR169g;zma-miR169a;zma-miR169b;sly-miR169c;bdi-miR169a;	21	0	0	0.0907318	0.158802	CAGCCAAGGATGACTTGCCGA	ID=ET998274.1:112-321:-ve;Seq=AACGACTTATCGGCAGGTCGTCCTTGGCTACATTTCACTCTTTTCTGCTCATGTAAGGCTCTGTAAGACGCATATATAGTTCGAGGTGAAGTCAGTAATTGCGTTTCACAAATCATATCCAGTTGAATTGATCTTAATTTGTCCAAAGAGTCATTGCATGAAGAGGTAGAGAGTGGATTGCAGCCAAGGATGACTTGCCGAGATGTTGTA;Structure=.(((((...((((((((((((((((((((.((.(((((((((((((..((((((((((((((....((((.((....((.((((.((((((...((....)).))))))...(((........))).)))).))..)).))))...))…
smRNA4281832	miR169	ath-miR169a;bna-miR169a;bna-miR169b;gma-miR169b;mtr-miR169a;mtr-miR169b;osa-miR169a;ptc-miR169a;ptc-miR169b;ptc-miR169c;sbi-miR169a;vvi-miR169f;vvi-miR169g;zma-miR169a;zma-miR169b;sly-miR169c;bdi-miR169a;	21	0	0	0.0907318	0.158802	CAGCCAAGGATGACTTGCCGA	ID=FH144793.1:205-501:-ve;Seq=GAGTAGATTGCAGCCAAGGATGACTTGCCGAGATGTTGTAGCTAATGCAACGACTTATCGGCAGGTCGTCCTTGGCTACATTTTACTCTCTTCTGCTCATGTAAGTCTCTGAAATGCATATATATAATTCAGAGGTAAAGTTATCACACATCACATCCAGTTGAATTGCTCACAATTTGTCTAGAGAGTCATTGCATGAAGAGGTAGGGAGTGGATTGCAGCCAAGGATGACTTGCCGAGATGTTGTAGCCAATGCAATGACTTATCGGCAGGTCGTCCTTGGCTACATTTTACTCT;Structure=(((((((.((.((((((((((((((((((((...((..(.((....((.(((((...((((…
smRNA4281832	miR169	ath-miR169a;bna-miR169a;bna-miR169b;gma-miR169b;mtr-miR169a;mtr-miR169b;osa-miR169a;ptc-miR169a;ptc-miR169b;ptc-miR169c;sbi-miR169a;vvi-miR169f;vvi-miR169g;zma-miR169a;zma-miR169b;sly-miR169c;bdi-miR169a;	21	0	0	0.0907318	0.158802	CAGCCAAGGATGACTTGCCGA	ID=FH476610.1:104-194:+ve;Seq=GAGTGGATTGCAGCCAAGGATGACTTGCCGAGATGTTGTAGCTAATGCAACGACTTATCTGCAGGTCGTCCTTGGCTACATTTAGCTCTTT;Structure=((((.((.((.(((((((((((((((((.((...(((((.((....)).)))))...)).))))))))))))))))).)).)).))))...;MFI=-49.70
smRNA4281832	miR169	ath-miR169a;bna-miR169a;bna-miR169b;gma-miR169b;mtr-miR169a;mtr-miR169b;osa-miR169a;ptc-miR169a;ptc-miR169b;ptc-miR169c;sbi-miR169a;vvi-miR169f;vvi-miR169g;zma-miR169a;zma-miR169b;sly-miR169c;bdi-miR169a;	21	0	0	0.0907318	0.158802	CAGCCAAGGATGACTTGCCGA	ID=FH575132.1:177-482:-ve;Seq=GAGTGGATTGCAGCCAAGGATGACTTGCCGAGATGTTGTAGCCAATGCAATGACTTATCGGCAGGTCGTCCTTGGCTACATTTTACTCTCTTCTGCTCATGTAAGGCTCTGAAAGACATATATAATTCGAGGTGAAGTCAGTGATTGAGTTTCACAAATCACATCCAATTGAATTGCTCATGATTTGTCTAGAGAGTCATTGCAAGAAAAGGTAGGGAGTGGATTGCAGCCAAGAATGACTTGCCGAGATGTTGTAGCCAATGCAATGACTTATTGGCAGGTCGTCCTTGGCTACATTTTACTCTC;Structure=(((((((.((.((((((((((((((((((((...((..(.((....((.(..…
smRNA4281832	miR169	ath-miR169a;bna-miR169a;bna-miR169b;gma-miR169b;mtr-miR169a;mtr-miR169b;osa-miR169a;ptc-miR169a;ptc-miR169b;ptc-miR169c;sbi-miR169a;vvi-miR169f;vvi-miR169g;zma-miR169a;zma-miR169b;sly-miR169c;bdi-miR169a;	21	0	0	0.0907318	0.158802	CAGCCAAGGATGACTTGCCGA	ID=FH575202.1:597-687:+ve;Seq=AGTAGATTTGCAGCCAAGGATGACTTGCCGAGATGTTGTAGCTAATGCAACGACTTATCGGCAGGTCGTCCTTGGCTACATTTTACTTCTC;Structure=((((((..((.((((((((((((((((((((...(((((.((....)).)))))...)))))))))))))))))))).)).))))))....;MFI=-53.60
smRNA4281832	miR169	ath-miR169a;bna-miR169a;bna-miR169b;gma-miR169b;mtr-miR169a;mtr-miR169b;osa-miR169a;ptc-miR169a;ptc-miR169b;ptc-miR169c;sbi-miR169a;vvi-miR169f;vvi-miR169g;zma-miR169a;zma-miR169b;sly-miR169c;bdi-miR169a;	21	0	0	0.0907318	0.158802	CAGCCAAGGATGACTTGCCGA	ID=FH656622.1:301-607:+ve;Seq=GAGTGGATTGCAGCCAAGGATGACTTGCCGAGATGTTGTAGCCAATGCAATGACTTATCGGCAGGTCGTCCTTGGCTACATTTTACTCTCTTCTGCTCATGTAAGGCTCTGAAAGACATATATAATTCGAGGTGAAGTCAGTGATTGAGTTTCACAAATCACATCCAATTGAATTGCTCATGATTTGTCTAGAGAGTCATTGCAAGAAAAGGTAGGGAGTGGATTGCAGCCAAGAATGACTTGCCGAGATGTTGTAGCCAATGCAATGACTTATTGGCAGGTCGTCCTTGGCTACATTTTACTCTCT;Structure=(((((((.((.((((((((((((((((((((...((..(.((....((.(.…
smRNA4281832	miR169	ath-miR169a;bna-miR169a;bna-miR169b;gma-miR169b;mtr-miR169a;mtr-miR169b;osa-miR169a;ptc-miR169a;ptc-miR169b;ptc-miR169c;sbi-miR169a;vvi-miR169f;vvi-miR169g;zma-miR169a;zma-miR169b;sly-miR169c;bdi-miR169a;	21	0	0	0.0907318	0.158802	CAGCCAAGGATGACTTGCCGA	ID=FH740404.1:174-262:-ve;Seq=GAGTAGATTGCAGCCAAGGATGACTTGCCGAGATGTTGTAGCTAATGCAACGACTTATCGGCAGGTCGTCCTTGGCTACATTTTACTCT;Structure=(((((((.((.((((((((((((((((((((...(((((.((....)).)))))...)))))))))))))))))))).)).))))))).;MFI=-59.10
smRNA4281832	miR169	ath-miR169a;bna-miR169a;bna-miR169b;gma-miR169b;mtr-miR169a;mtr-miR169b;osa-miR169a;ptc-miR169a;ptc-miR169b;ptc-miR169c;sbi-miR169a;vvi-miR169f;vvi-miR169g;zma-miR169a;zma-miR169b;sly-miR169c;bdi-miR169a;	21	0	0	0.0907318	0.158802	CAGCCAAGGATGACTTGCCGA	ID=FH969365.1:283-589:-ve;Seq=GAGTGGATTGCAGCCAAGGATGACTTGCCGAGATGTTGTAGCCAATGCAACGACTTATCGGCAGGTCGTCCTTGGCTACATTTCACTCTTTTCTGCTCATGTAAGGCTCTGTAAGACGCATATATAGTTCGAGGTGAAGTCAGTAATTGCGTTTCACAAATCATATCCAGTTGAATTGATCTTAATTTGTCCAAAGAGTCATTGCATGAAGAGGTAGAGAGTGGATTGCAGCCAAGGATGACTTGCCGAGATGTTGTAGCTAATGCAACGACTTATCTGCAGGTCGTCCTTGGCTACATTTAGCTCT;Structure=((((.((.((.(((((((((((((((((.((...(((((.((....((.((…
smRNA4281832	miR169	ath-miR169a;bna-miR169a;bna-miR169b;gma-miR169b;mtr-miR169a;mtr-miR169b;osa-miR169a;ptc-miR169a;ptc-miR169b;ptc-miR169c;sbi-miR169a;vvi-miR169f;vvi-miR169g;zma-miR169a;zma-miR169b;sly-miR169c;bdi-miR169a;	21	0	0	0.0907318	0.158802	CAGCCAAGGATGACTTGCCGA	ID=FI067788.1:111-320:-ve;Seq=AACGACTTATCGGCAGGTCGTCCTTGGCTACATTTCACTCTTTTCTGCTCATGTAAGGCTCTGTAAGACGCATATATAGTTCGAGGTGAAGTCAGTAATTGCGTTTCACAAATCATATCCAGTTGAATTGATCTTAATTTGTCCAAAGAGTCATTGCATGAAGAGGTAGAGAGTGGATTGCAGCCAAGGATGACTTGCCGAGATGTTGTA;Structure=.(((((...((((((((((((((((((((.((.(((((((((((((..((((((((((((((....((((.((....((.((((.((((((...((....)).))))))...(((........))).)))).))..)).))))...))…
smRNA4281832	miR169	ath-miR169a;bna-miR169a;bna-miR169b;gma-miR169b;mtr-miR169a;mtr-miR169b;osa-miR169a;ptc-miR169a;ptc-miR169b;ptc-miR169c;sbi-miR169a;vvi-miR169f;vvi-miR169g;zma-miR169a;zma-miR169b;sly-miR169c;bdi-miR169a;	21	0	0	0.0907318	0.158802	CAGCCAAGGATGACTTGCCGA	ID=FI067867.1:520-610:+ve;Seq=GAGTGGATTGCAGCCAAGGATGACTTGCCGAGATGTTGTAGCCAATGCAACGACTTATCGGCAGGTCGTCCTTGGCTACATTTCACTCTTT;Structure=(((((((.((.((((((((((((((((((((...(((((.((....)).)))))...)))))))))))))))))))).)).)))))))...;MFI=-59.60
smRNA4281832	miR169	ath-miR169a;bna-miR169a;bna-miR169b;gma-miR169b;mtr-miR169a;mtr-miR169b;osa-miR169a;ptc-miR169a;ptc-miR169b;ptc-miR169c;sbi-miR169a;vvi-miR169f;vvi-miR169g;zma-miR169a;zma-miR169b;sly-miR169c;bdi-miR169a;	21	0	0	0.0907318	0.158802	CAGCCAAGGATGACTTGCCGA	ID=FI085084.1:260-566:+ve;Seq=GAGTGGATTGCAGCCAAGGATGACTTGCCGGGATGTTGTAGTCAATGCAACGACTTATCGGTAGGTCGTCCTTGGCTACATTTTACTCTCTTCTGCTCATGTAAGGCTCTATAAGATATATATATAATTCGAGGTGAAGTCAGTAATTGTTTCACAAATTACATCCTTTTTTAATTGCTCATAATTTGTCTAGAGAGTCATTGCATGAAAAAGTAGCGAGTGAATTGCAGCCAAGGAGACTTGTCAAGATGTTGCAGCCAATGCAACGACTTATCGGCAGGTCGTCCTTGGCTACATTTCACTCTCT;Structure=(((((((.((.((((((((((((((((((((..(((((((.....((((((…
smRNA4281835	miR169	ath-miR169b;ath-miR169c;gma-miR169a;mtr-miR169g;mtr-miR169j;osa-miR169b;osa-miR169c;ptc-miR169d;ptc-miR169e;ptc-miR169f;ptc-miR169g;ptc-miR169h;sbi-miR169b;sbi-miR169k;vvi-miR169a;vvi-miR169c;vvi-miR169j;vvi-miR169k;vvi-miR169s;vvi-miR169w;zma-miR169c;zma-miR169r;sly-miR169a;aqc-miR169c;	21	0	0.192809	0.453659	0.211736	CAGCCAAGGATGACTTGCCGG	ID=FH141870.1:219-524:+ve;Seq=GAGTGGATTGCAGCCAAGGATGACTTGCCGGGATGTTGTAGTCAATGCAACGACTTATCGGTAGGTCGTCCTTGGCTACATTTTACTCTCTTCTGCTCATGTAAGGCTCTATAAGATATATATATAATTCGAGGTGAAGTCAGTAATTGTTTCACAAATTACATCCAGTTGAATTGCTCATAATTTGTCTAGAGAGTCATTGCATGAAGAGGTAGCGAGTGAATTGCAGCCAAGGAGACTTGTCAAGATGTTGCAGCCAATGCAACGACTTATCGGCAGGTCGTCCTTGGCTACATTTCACTCTCT;Structure=(((((((.((.((((((((((((((((((((..(((((((.....(((((((…
smRNA4281835	miR169	ath-miR169b;ath-miR169c;gma-miR169a;mtr-miR169g;mtr-miR169j;osa-miR169b;osa-miR169c;ptc-miR169d;ptc-miR169e;ptc-miR169f;ptc-miR169g;ptc-miR169h;sbi-miR169b;sbi-miR169k;vvi-miR169a;vvi-miR169c;vvi-miR169j;vvi-miR169k;vvi-miR169s;vvi-miR169w;zma-miR169c;zma-miR169r;sly-miR169a;aqc-miR169c;	21	0	0.192809	0.453659	0.211736	CAGCCAAGGATGACTTGCCGG	ID=FI085084.1:92-300:+ve;Seq=CAACTTATCGGCAGGTCGTCCTTGGCTACATTTCACTCTCTTCTGCTCATGTAAGGCTTTGTAAGACGCATATATAGTTCGAGGTGAAGTCAGTGATTGCGTTTCACAAATCACATCCAGTTGAATTGCTCATAATTTGTCTAGAGAGTCATTGCATGAAGAGGTAGGGAGTGGATTGCAGCCAAGGATGACTTGCCGGGATGTTGTAG;Structure=((((...((((((((((((((((((((.((.(((((((((((((..((((((((((((((.((.((((..(((.((((((((((((..((..((((.......))))..))..))))...))))))))...)))...)))))).))))))…
smRNA6495392	miR169	bna-miR169c;bna-miR169d;bna-miR169e;bna-miR169f;osa-miR169f;osa-miR169g;ptc-miR169r;sbi-miR169c;sbi-miR169d;sbi-miR169h;sbi-miR169m;sbi-miR169n;vvi-miR169x;zma-miR169f;zma-miR169g;zma-miR169h;sly-miR169d;aqc-miR169a;	21	0	0.385619	0	0	TAGCCAAGGATGACTTGCCTT	ID=ET789470.1:183-297:-ve;Seq=CTTTGTTTAGTAGCCAAGGATGACTTGCCTTTCATCAATGCATACAAAATGGGAGCAAAAACCCCTTTTGATGGTTGGAATGCGTGGCAAGCATCTTTGGCGACTTGACGAGCTC;Structure=.((((((.(((.((((((((((.((((((...(((((((.(((.(((((.(((........))).))))))))))))..)))...)))))))))))))))).))).))))))...;MFI=-46.10
smRNA6622619	miR171	sly-miR171c;	21	0	0	0.181464	1.69389	TATTGGTGCGGTTCAATGAGA	ID=FH014916.1:592-686:-ve;Seq=ATACACGAGATATTGGTGCGGTTCAATGAGAAAGCAGTACTCGACAAATTTTGACTCTACTTTTTGATTGAGCCGTGCCAATATCACGTGTAGCA;Structure=.((((((.((((((((..(((((((((.((((((.((...((((......))))..)).)))))).)))))))))..)))))))).))))))...;MFI=-47.60
smRNA7503193	miR171	sly-miR171d;	21	0.650418	6.1699	4.53659	0.423472	TTGAGCCGCGCCAATATCACT	ID=ET979184.1:1-105:+ve;Seq=TAAAGGAAGCGATGTTGGTGAGGTTCAATCCGAAGACGTGTTTACGTTTTGTTTTCGTAAAAAACGATCTCAGATTGAGCCGCGCCAATATCACTTCCTATATAT;Structure=...((((((.((((((((((.(((((((((.((.(((((.((((((.........))))))..))).)))).))))))))).)))))))))).))))))......;MFI=-48.50
smRNA7026830	miR171	tae-miR171;mtr-miR171d;mtr-miR171g;osa-miR171b;osa-miR171c;osa-miR171d;osa-miR171e;osa-miR171f;ptc-miR171e;ptc-miR171f;ptc-miR171g;ptc-miR171h;ptc-miR171i;sbi-miR171a;sbi-miR171b;sbi-miR171d;sbi-miR171i;sbi-miR171k;vvi-miR171a;vvi-miR171c;vvi-miR171d;vvi-miR171i;zma-miR171d;zma-miR171e;zma-miR171i;zma-miR171j;sly-miR171a;bdi-miR171c;aqc-miR171a;aqc-miR171b;aqc-miR171d;	21	4.22771	8.86923	13.4283	48.2758	TGATTGAGCCGTGCCAATATC	ID=FH145324.1:7-116:-ve;Seq=ACAGTAACTCAGGTATTGGCCTGGTTCACTCAGACAACAAGATGAAACTATTTGAATATTGAATGGTGGAGTTTTGGTTTGATTGAGCCGTGCCAATATCTCAGTTTCTC;Structure=..((.((((.((((((((((.(((((((.((((((..((((((...((((((..(...)..))))))...)))))))))))).))))))).)))))))))).)))).)).;MFI=-45.90
smRNA2125248	miR172	sbi-miR172a;sbi-miR172c;sbi-miR172d;zma-miR172a;zma-miR172b;zma-miR172c;zma-miR172d;	21	0.433612	0.771237	67.0004	37.8066	AGAATCTTGATGATGCTGCAT	ID=ET710327.1:322-463:+ve;Seq=TTTTGCAGATGCAGCATCTTCAAGATTCACATATAGTATATTTTATGGAGTTCAATTGTGGGAGAAAAAAATTAAATTTTCTTGCTCCCTATGGCTCCTTAATTTAATATGAGAATCTTGATGATGCTGCAGCAGCAATGAA;Structure=..((((...(((((((((.(((((((((.(((((....((..(((.(((((.((.....(((((.((.(((......))).)).)))))..))))))).)))..))))))).))))))))).)))))))))...))))....;MFI=-52.50
smRNA2125248	miR172	sbi-miR172a;sbi-miR172c;sbi-miR172d;zma-miR172a;zma-miR172b;zma-miR172c;zma-miR172d;	21	0.433612	0.771237	67.0004	37.8066	AGAATCTTGATGATGCTGCAT	ID=ET932569.1:424-552:+ve;Seq=ACTTGCAGCTGCAGCATTATCAAGATTCACATAGAAATCATGTGGAGCAGAAAATATGTTTCTAAAAATCTGCCACCCCTAAGTTTTTTTTGAATATGAGAATCATGATGATGCTGCATCAGCAAATAA;Structure=..((((.(.(((((((((((((.(((((.(((((((((...(.((.(((((.................)))))..)).)...))))).......)))).))))).))))))))))))).).))))....;MFI=-39.44
smRNA2125248	miR172	sbi-miR172a;sbi-miR172c;sbi-miR172d;zma-miR172a;zma-miR172b;zma-miR172c;zma-miR172d;	21	0.433612	0.771237	67.0004	37.8066	AGAATCTTGATGATGCTGCAT	ID=FH131612.1:234-350:-ve;Seq=GTTTGCGGATGTAGCATCATCAAGATTCACATGCAAAACGCATGGTGATGAAATGATATTAATGGCCATGGCAGCTTTTTGAAGGTGAGAATCTTGATGATGCTGCATCAGCAATAA;Structure=..((((.(((((((((((((((((((((.(((.(((((.(((((((.((............)).)))))....)).)))))...))).))))))))))))))))))))).))))...;MFI=-53.00
smRNA2125248	miR172	sbi-miR172a;sbi-miR172c;sbi-miR172d;zma-miR172a;zma-miR172b;zma-miR172c;zma-miR172d;	21	0.433612	0.771237	67.0004	37.8066	AGAATCTTGATGATGCTGCAT	ID=FH304912.1:250-375:+ve;Seq=GTTTGCAGATGTAGCATCATCAAGATTCACATAAAAAACGCATGGTGATGAGCTGATGAAATGACATTAATGGCCAAGGCAGCTTTCTGAAGGTGAGAATCTTGATGATGCTGCATCAGCAATAAA;Structure=..((((.(((((((((((((((((((((...........((.((((.((....(((((......))))))).))))..)).((((.....))))..))))))))))))))))))))).))))....;MFI=-49.70
smRNA2125248	miR172	sbi-miR172a;sbi-miR172c;sbi-miR172d;zma-miR172a;zma-miR172b;zma-miR172c;zma-miR172d;	21	0.433612	0.771237	67.0004	37.8066	AGAATCTTGATGATGCTGCAT	ID=FH354528.1:10-358:+ve;Seq=GTTTGCAGATGTAGCATCATCAAGATTCACATAAAAAACGCATGGTGATGAGCTGATGAAATGACATTAATGGCCAAGGCAGCTTTCTGAAGGTGAGAATCTTGATGATGCTGCATCAGCAATAAACGACTACCTGATTTATCATTATGCCATTGGAACGATACACAGATAATTAGCATAATTCATGTGCAAGAATGCCACGGGTACATGGTATGGTTCAATTGATACAGTCGTTGTTTGCGGGTGTAGCATCATCAAGATTCACATGAAAAGGCAAGGTGAAATGAAATTAATTAAGAGCCATGGCTTTTTGAAGGTGAGAATCTTGATGATGCTGCATCAGCAATAA;Structure=..((((.(((…
smRNA2125248	miR172	sbi-miR172a;sbi-miR172c;sbi-miR172d;zma-miR172a;zma-miR172b;zma-miR172c;zma-miR172d;	21	0.433612	0.771237	67.0004	37.8066	AGAATCTTGATGATGCTGCAT	ID=FH354528.1:95-284:+ve;Seq=TCTGAAGGTGAGAATCTTGATGATGCTGCATCAGCAATAAACGACTACCTGATTTATCATTATGCCATTGGAACGATACACAGATAATTAGCATAATTCATGTGCAAGAATGCCACGGGTACATGGTATGGTTCAATTGATACAGTCGTTGTTTGCGGGTGTAGCATCATCAAGATTCACATGAAAAGGC;Structure=(((....(((.(((((((((((((((((((((.((((..(((((((...(((....)))......((...((((.((((.((........(((((.....))))).....((((...))))..)))))).))))...))....)))))))..)))).))))))))))))…
smRNA2125248	miR172	sbi-miR172a;sbi-miR172c;sbi-miR172d;zma-miR172a;zma-miR172b;zma-miR172c;zma-miR172d;	21	0.433612	0.771237	67.0004	37.8066	AGAATCTTGATGATGCTGCAT	ID=FH534841.1:591-714:-ve;Seq=ACTTGCAGCTGCAGCATTATCAAGATTCACATAGAAATCATGTGGGGCAGAAAACATAGGTTCTAAAAATCTAACCCCAAGTTCTTTGAACATGAGAATCTTGATGATGCTGCATCAGCAAATA;Structure=..((((.(.(((((((((((((((((((.(((((((......(((((.........((((((.....)))))).)))))..))))......))).))))))))))))))))))).).))))...;MFI=-45.50
smRNA2125248	miR172	sbi-miR172a;sbi-miR172c;sbi-miR172d;zma-miR172a;zma-miR172b;zma-miR172c;zma-miR172d;	21	0.433612	0.771237	67.0004	37.8066	AGAATCTTGATGATGCTGCAT	ID=FH723904.1:526-639:-ve;Seq=GTTTGCGGGTGTAGCATCATCAAGATTCACATGAAAAGGCAAGGTGAAATGAAATTAATTAAGAGCCATGGCTTTTTGAAGGTGAGAATCTTGATGATGCTGCATCAGCAATAA;Structure=..((((.(((((((((((((((((((((.(((((((((.((.(((..(((.......)))....))).)).))))))....))).))))))))))))))))))))).))))...;MFI=-51.10
smRNA2125248	miR172	sbi-miR172a;sbi-miR172c;sbi-miR172d;zma-miR172a;zma-miR172b;zma-miR172c;zma-miR172d;	21	0.433612	0.771237	67.0004	37.8066	AGAATCTTGATGATGCTGCAT	ID=FI014481.1:513-621:+ve;Seq=GTTTGCAGATGTAGCATCATCAAGATTCACATATTATAAAGGCATGATGATTAACGACCATGGCCTTTTTGGAGGTGAGAATCTTGATGATGCTGCATTAGCAATAAAC;Structure=..((((.(((((((((((((((((((((.(((.((..(((((((((............))).))))))...)).))).))))))))))))))))))))).)))).....;MFI=-49.90
smRNA5654155	miR172	sbi-miR172b;	21	0.975626	2.1209	14.88	0.635208	GGAATCTTGATGATGCTGCAT	ID=FH144699.1:469-705:-ve;Seq=GTTTGAGGATGCATCATCATCAAGATTCACAAACTTGAAAGGAGAAAGGATCTACATACGGGTTAGGTCGAACCCAGTATATTTGCTCAAAATAGTGTATTTATCTTAAGAAATTTATTAAATATGTACATATATTAAATTTTGAAATCATTTATTACATTTGAGGTCGTTGTTCTAAAATCCAAGATTCTCCTAAATTTCATATGGGAATCTTGATGATGCTGCATCATCAAACAT;Structure=((((((.((((((.((((((((((((((.((....(((((((((((.((((....(((((((((......))))).)))).....(((((....(((((..........((((((((....…
smRNA7531409	miR319	pta-miR319;	21	14.9596	36.5374	0	0	TTGGACTGAAGGGAGCTCCCT	ID=FH104752.1:340-528:-ve;Seq=AGTTATGAAGAGAGCTTTCTTCGGTCCACACATAGGAGGTGATAAGGTTCAATTTGCTGCCGACTCATTCATCCAAATGCTGAGGTTAGATAGTCGAAAGCACCTCAGTAGCTGAATGAATGAAGCGGGAGTACAAGTTGAGTCTTAAGTTTCCTGTGCTTGGACTGAAGGGAGCTCCCTCTTACAATC;Structure=.....(((((((((((..((((((((((..(((((((..(..((((..((((((((((.(((..((((((((.((..(((((((((......(.(....)))))))))))..)).))))))))..))).))..))))))))..)))).)..)))))))..)))))))))…
smRNA7531409	miR319	pta-miR319;	21	14.9596	36.5374	0	0	TTGGACTGAAGGGAGCTCCCT	ID=FH739509.1:518-713:-ve;Seq=CGGTTTAAGAGAGCTTCCTTCAGTCCACTCATAGGTGGATGAAGGGGATTTGGATAGCTGCCGACTCATTCATTCAAACACAGTAGAAAATCATATATGTATTTCTATACGCTACTGTGAATGTGTGAATGATGCGGGAGGTAAATTCATCCCTTTTTATCTGTGCTTGGACTGAAGGGAGCTCCCTTTTGCCTTT;Structure=.(((..(((.(((((((((((((((((..((((((((...(((((((((..(..((.((.(((..((((((((.((..((((((((...........(((((....)))))))))))))..)).))))))))..))).)).))..)..))))))))))))))…
smRNA995672	miR390	gma-miR390b;	21	7.4798	7.90518	131.924	43.6176	AAGCTCAGGAGGGATAGCACC	ID=ET845656.1:271-378:-ve;Seq=GAAATCTGTAAAGCTCAGGAGGGATAGCACCATGGAGAGACTATACTATCTTCATGAGCTTAAAACTGCGATCCGTTGCGCTATCCATCCTGAGTTTCATGGCTTCTT;Structure=(((..((((.((((((((((.(((((((..((((((((..........)))))))).((........))..........))))))).)))))))))).)))).)))..;MFI=-41.40
smRNA995687	miR390	mtr-miR390;osa-miR390;sbi-miR390;vvi-miR390;ath-miR390a;ath-miR390b;bna-miR390a;bna-miR390b;bna-miR390c;gma-miR390a-5p;ptc-miR390a;ptc-miR390b;ptc-miR390c;ptc-miR390d;zma-miR390a;zma-miR390b;ghr-miR390a;ghr-miR390b;ghr-miR390c;	21	1.30084	0.964046	89.2801	11.1161	AAGCTCAGGAGGGATAGCGCC	ID=ET885085.1:97-204:-ve;Seq=AGAATCTGTAAAGCTCAGGAGGGATAGCGCCATGGATGAATATTAGTAACACTATTGCTTGTTTTAGCCATCTGTAGCGCTATCCATCCTGAGTTTCATAGCTTCTTC;Structure=((((.((((.((((((((((.(((((((((.(((((((..((..(((((.....))))).....))..))))))).))))))))).)))))))))).)))).))))..;MFI=-49.10
smRNA995687	miR390	mtr-miR390;osa-miR390;sbi-miR390;vvi-miR390;ath-miR390a;ath-miR390b;bna-miR390a;bna-miR390b;bna-miR390c;gma-miR390a-5p;ptc-miR390a;ptc-miR390b;ptc-miR390c;ptc-miR390d;zma-miR390a;zma-miR390b;ghr-miR390a;ghr-miR390b;ghr-miR390c;	21	1.30084	0.964046	89.2801	11.1161	AAGCTCAGGAGGGATAGCGCC	ID=ET885085.1:98-205:-ve;Seq=GAGAATCTGTAAAGCTCAGGAGGGATAGCGCCATGGATGAATATTAGTAACACTATTGCTTGTTTTAGCCATCTGTAGCGCTATCCATCCTGAGTTTCATAGCTTCTT;Structure=(((((.((((.((((((((((.(((((((((.(((((((..((..(((((.....))))).....))..))))))).))))))))).)))))))))).)))).)))));MFI=-50.30
smRNA7539798	miR394	ath-miR394a;ath-miR394b;osa-miR394;ptc-miR394a-5p;ptc-miR394b-5p;sbi-miR394a;sbi-miR394b;vvi-miR394b;zma-miR394a;zma-miR394b;ghr-miR394a;ghr-miR394b;	20	9.75626	33.9344	29.0342	16.3037	TTGGCATTCTGTCCACCTCC	ID=FH076040.1:176-263:+ve;Seq=TAGAGCCATTTTGGCATTCTGTCCACCTCCATTGCTAGCTCCATATCTTTCAATGAGGAGGGGGCCAGAGTGCCAAACTAGCTCTGCA;Structure=((((((...(((((((((((((((.(((((((((..((........))..))))..)))))))).))))))))))))...))))))..;MFI=-40.40
smRNA4775882	miR395	ath-miR395a;ath-miR395d;ath-miR395e;ptc-miR395b;ptc-miR395c;ptc-miR395d;ptc-miR395e;ptc-miR395f;ptc-miR395g;ptc-miR395h;ptc-miR395i;ptc-miR395j;vvi-miR395a;vvi-miR395b;vvi-miR395c;vvi-miR395d;vvi-miR395e;vvi-miR395f;vvi-miR395g;vvi-miR395h;vvi-miR395i;vvi-miR395j;vvi-miR395k;vvi-miR395l;vvi-miR395m;	21	0	1.15686	0.362927	1.41157	CTGAAGTGTTTGGGGGAACTC	ID=ET850712.1:710-822:-ve;Seq=TTCCCCTTGAGTTCTCCTGATCACTTCATTGGGACTTGAAAAATGCCCTTTAAATTGAAATGGTATTAATTATTAATGCCTACTGAAGTGTTTGGGGGAACTCTAGGAGCCAC;Structure=....(((.(((((((((..(.(((((((..(((..((....))..))).............(((((((.....)))))))...))))))).)..))))))))).)))......;MFI=-43.10
smRNA4775882	miR395	ath-miR395a;ath-miR395d;ath-miR395e;ptc-miR395b;ptc-miR395c;ptc-miR395d;ptc-miR395e;ptc-miR395f;ptc-miR395g;ptc-miR395h;ptc-miR395i;ptc-miR395j;vvi-miR395a;vvi-miR395b;vvi-miR395c;vvi-miR395d;vvi-miR395e;vvi-miR395f;vvi-miR395g;vvi-miR395h;vvi-miR395i;vvi-miR395j;vvi-miR395k;vvi-miR395l;vvi-miR395m;	21	0	1.15686	0.362927	1.41157	CTGAAGTGTTTGGGGGAACTC	ID=ET903968.1:326-437:+ve;Seq=TTCCCCTTGAGTTCTCCTGATCACTTCATTGGGACTTGAAAAATGCCCTTAAATTGAAATGGTATTAATTATTAATGCCTACTGAAGTGTTTGGGGGAACTCTAGGAGCCAC;Structure=....(((.(((((((((..(.(((((((..(((..((....))..)))............(((((((.....)))))))...))))))).)..))))))))).)))......;MFI=-43.10
smRNA4775882	miR395	ath-miR395a;ath-miR395d;ath-miR395e;ptc-miR395b;ptc-miR395c;ptc-miR395d;ptc-miR395e;ptc-miR395f;ptc-miR395g;ptc-miR395h;ptc-miR395i;ptc-miR395j;vvi-miR395a;vvi-miR395b;vvi-miR395c;vvi-miR395d;vvi-miR395e;vvi-miR395f;vvi-miR395g;vvi-miR395h;vvi-miR395i;vvi-miR395j;vvi-miR395k;vvi-miR395l;vvi-miR395m;	21	0	1.15686	0.362927	1.41157	CTGAAGTGTTTGGGGGAACTC	ID=FH646340.1:112-224:+ve;Seq=TTCCCCTAGAGTTCTCCTGATCACTTCATTGGGACTTCAAAAATGCCCTTAAAATGGAAAGGGTATTAATTATTAATGCCTACTGAAGTGTTTGGGGGAACTCCGGGAGCCAC;Structure=(((((...(((((((((..(.(((((((.((((........(((((((((........)))))))))...........)))).))))))).)..))))))))).)))))....;MFI=-48.51
smRNA7431589	miR396	sof-miR396;lja-miR396;ath-miR396a;gma-miR396a;mtr-miR396b;osa-miR396a;osa-miR396b;ptc-miR396a;ptc-miR396b;sbi-miR396a;sbi-miR396b;vvi-miR396c;vvi-miR396d;zma-miR396a;zma-miR396b;ghr-miR396a;ghr-miR396b;aqc-miR396a;	21	121.953	273.789	37.9259	4.23472	TTCCACAGCTTTCTTGAACTG	ID=FI074237.1:139-277:+ve;Seq=CTTTGTATTTTTCCACAGCTTTCTTGAACTGCATATATTTGAAAACTCACACCATATATAACCAATTATTATTATTGGAGGTGAAAATAAAATAAAAAATTGTTGCGGTTCAATAAGGCTGTGGGAAGATACAGATAGT;Structure=.(((((((((((((((((((((.((((((((((..(((((......((((.(((...((((.......))))...)))..)))).....))))).........)))))))))).)))))))))))))))))))))....;MFI=-50.00
smRNA7431598	miR396	pta-miR396;ath-miR396b;bna-miR396a;gma-miR396b;gma-miR396c;mtr-miR396a;osa-miR396c;ptc-miR396c;ptc-miR396d;ptc-miR396e;sbi-miR396c;zma-miR396e;zma-miR396f;aqc-miR396b;	21	3.08948	7.71237	9.16391	18.5269	TTCCACAGCTTTCTTGAACTT	ID=FH262102.1:392-531:+ve;Seq=AGTCATGCTTTTCCACAGCTTTCTTGAACTTCTTCTAGCTGAATTTTGATCTCTCTTTAGGCAATTGTGGATAGTTTTAATTTGAGAGATGAGATTTAAAGCTCTGAAAGTCCAAGAAAGCTGTGGGAAAATATGGCAAT;Structure=.((((((.((((((((((((((((((.((((..((.(((((((((((.(((((((.......(((((....))))).......))))))))))))))..))))..)))))).)))))))))))))))))).))))))...;MFI=-55.94
smRNA7431598	miR396	pta-miR396;ath-miR396b;bna-miR396a;gma-miR396b;gma-miR396c;mtr-miR396a;osa-miR396c;ptc-miR396c;ptc-miR396d;ptc-miR396e;sbi-miR396c;zma-miR396e;zma-miR396f;aqc-miR396b;	21	3.08948	7.71237	9.16391	18.5269	TTCCACAGCTTTCTTGAACTT	ID=FH472448.1:179-306:-ve;Seq=TATCATGCTTTTCCACAGCTTTCTTGAACTTCTTTCCCTCTGAATTTTCATCTCTAGCAATTGAGTTATTGATATGAGATAAGATTAAGCTCTGAAAGTTCAAGAAAGCTGTGGGAAAACATGGTGAA;Structure=(((((((.(((((((((((((((((((((((.((.....((.((((((.(((((...((((......))))....))))))))))).))....))))))))))))))))))))))))).)))))))..;MFI=-52.90
smRNA4003062	miR397	sly-miR397;	20	0	0	1.08878	0	ATTGAGTGCAGCGTTGATGT	ID=FH735277.1:401-522:-ve;Seq=TAGAAACATCATTGAGTGCAGCGTTGATGTCAATTTCTGTGAAGTCTTTAATTTGGCATTTGGTCTTTTTGCCACTTTTTCCAATTCGTTGTCATCTGCGCTGCACTCAATCATGTTTTTAG;Structure=(((((((((.((((((((((((((.((((.((((......(((......((..(((((...........)))))..))......))))))).)))).)))))))))))))).))))))))).;MFI=-48.40
smRNA7296272	miR398	sbi-miR398;zma-miR398a;zma-miR398b;	21	0	0	1.9961	0.423472	TGTGTTCTCAGGTCGCCCCTG	ID=FH375629.1:547-659:-ve;Seq=TGTCAACAGGGGCAATCTGAGATCACATGTTGGTACTTTTCTTTTTTCTCTGTAAATGACAAGTGTGGTTTCAATATCTCAATATGTGTTCTCAGGTCGCCCCTGTAGAGCTA;Structure=..((.((((((((.((((((((.(((((((((.(((((.((.(((........))).)).))))).(((......))).))))))))).)))))))).)))))))).))....;MFI=-45.40
smRNA4567900	miR399	vvi-miR399i;	21	0	0.0275442	0.337004	0.30248	CGCCAAAGGAGAGCTGCCCTG	ID=ET971344.1:540-647:+ve;Seq=AACAGTGGTAGGGCTACTCTCTATTGGCATGCCGTTATATGTATTGTGACTCCCTCACATATAAATTTCAGCTGACACGCCAAAGGAGAGCTGCCCTGTTACTGTCTC;Structure=.(((((..((((((..((((((.(((((.(((.(((((.(((((.((((.....))))))))).))...))).).)).))))).))))))..))))))..)))))...;MFI=-44.50
smRNA4567900	miR399	vvi-miR399i;	21	0	0.0275442	0.337004	0.30248	CGCCAAAGGAGAGCTGCCCTG	ID=FH374208.1:18-126:-ve;Seq=AACAGTGATAGGGCTACTCTCTATTGGCATGCAGTTATATATGTAGTGACTCCACTTCATAATATAATTTAGCTGACACGCCAAAGGAGAGCTGCCCTGTTACTGTCTC;Structure=.(((((((((((((..((((((.(((((.((((((((..(((((.((((.......)))).)))))...)))))).)).))))).))))))..)))))))))))))...;MFI=-53.60
smRNA4567900	miR399	vvi-miR399i;	21	0	0.0275442	0.337004	0.30248	CGCCAAAGGAGAGCTGCCCTG	ID=FH396881.1:302-416:+ve;Seq=AATAGTGATAGGGCTACTCTCTATTGGCATGCACTTATATATGTATAGTGACTCAACTTGATATCATAACATATTCAGCTGACACGCCAAAGGAGAGCTGCCCTGTTACTGTCTC;Structure=.(((((((((((((..((((((.(((((.((((((...((((((...((((.((.....))..)))).))))))..)).)).)).))))).))))))..)))))))))))))...;MFI=-46.60
smRNA4567900	miR399	vvi-miR399i;	21	0	0.0275442	0.337004	0.30248	CGCCAAAGGAGAGCTGCCCTG	ID=FH403843.1:234-351:+ve;Seq=AATAGTGGTAGGGCTACTCTCTATTGGCATGCACTTAATTATGTATAGTGATTCCACTTAATCATCACATATATACTTCAGTTGACACGCCAAAGGAGAGCTGCCCTGTTACTATCTC;Structure=.(((((..((((((..((((((.(((((.((((((.((.(((((((.(((((...........)))))))))))).)).)).)).)).))))).))))))..))))))..)))))...;MFI=-47.20
smRNA4567900	miR399	vvi-miR399i;	21	0	0.0275442	0.337004	0.30248	CGCCAAAGGAGAGCTGCCCTG	ID=FH492926.1:351-465:+ve;Seq=AATAGTGGTAGGGCTACTCTCTATTGGCATGCAGTTATTTATGTAGAGTGACTCCACTTCATAACCTATATATTTCAGCTGACACGCCAAAGGAGAGCTGCCCTGTTACTGTCTC;Structure=.(((((..((((((..((((((.(((((.((((((((..(((((((((((....)))).......)))))))..).))))).)).))))).))))))..))))))..)))))...;MFI=-49.91
smRNA4567900	miR399	vvi-miR399i;	21	0	0.0275442	0.337004	0.30248	CGCCAAAGGAGAGCTGCCCTG	ID=FH639259.1:525-641:+ve;Seq=AATAGTGGTAGGGCTACTCTCTATTGGCATGCAGTTAATTATGTATACTGACTCTTAATCATCGCACATATATATTTCAGCTGACACGCCAAAGGAGAGCTGCCCTGTTACTGTCTC;Structure=.(((((..((((((..((((((.(((((.(((((((((.(((((((..(((..........)))...))))))).)).))))).)).))))).))))))..))))))..)))))...;MFI=-45.70
smRNA4567900	miR399	vvi-miR399i;	21	0	0.0275442	0.337004	0.30248	CGCCAAAGGAGAGCTGCCCTG	ID=FI050651.1:439-528:+ve;Seq=AATAGTGATAGGGCTACTCTCTATTGGCATGCAGTTAATTATATGTATTTCAGCTGACACGCCAAAGGAGAGCTGCCCTGTTACTGTCTC;Structure=.(((((((((((((..((((((.(((((.(((((((((.((....)).)).))))).)).))))).))))))..)))))))))))))...;MFI=-43.60
smRNA7040486	miR408	ath-miR408;ptc-miR408;vvi-miR408;pta-miR408;	21	0	0.578428	5.9883	2.75257	TGCACTGCCTCTTCCCTGGCT	ID=FH353680.1:490-580:+ve;Seq=GAGAGGATAGACAGGGACGAGGTAGAGCATGAGATGTGCAATTTTTGCTTGCCCATTCTATGCACTGCCTCTTCCCTGGCTCTCCTCCCTC;Structure=..(((((.((.((((((.(((((((.(((((..(((.((((.......)))).)))..))))).))))))).)))))).)).)))))....;MFI=-47.60
smRNA1840687	miR477	aqc-miR477a;aqc-miR477b;aqc-miR477e;	21	0.325209	9.44765	1.08878	0.105868	ACTCTCCCTCAAGGGCTTCTG	ID=ET699388.1:239-339:+ve;Seq=GTCTTTGTTCACTCTCCCTCAAGGGCTTCTGGCTTAAAATGCCTTACTCTTTGGTTTGTGTTAGTGCCAGAGGTCTTTCGAGTGAGAGTGGATAAATTCTG;Structure=(..(((((((((((((.((((((((((((((((((((...(((.........))).....)))).))))))))))))).))).)))))))))))))..)..;MFI=-46.20
smRNA1840687	miR477	aqc-miR477a;aqc-miR477b;aqc-miR477e;	21	0.325209	9.44765	1.08878	0.105868	ACTCTCCCTCAAGGGCTTCTG	ID=FH463319.1:167-299:-ve;Seq=CACTGCTTGTTGTCTCTCCCTCAAGGGCTTCTCTTCTGCTTGTTCATAAGATTTATAAGCTTTTAATTAAGATGCTAAACTTAAAGCATACTGGGAATAGGAGCTCTTGCAGGTTGAGACAACAAGAAATGCC;Structure=.....(((((((((((..((((((((((((((.((((((((((...........)))))).........(((((((........))))).)).)))).))))))))))).)))..))))))))))).......;MFI=-51.30
smRNA4697786	miR479	ghr-miR479;	22	53.822	15.2319	1.17951	0	CGTGATATTTGTTTGGCTCATC	ID=FH014960.1:353-451:+ve;Seq=TCAGACATGGCGTGATATTGGTTTGGCTCATCACTTTCTGTTGAATTCATGAGACAGTCTAGAGATGATGAGCCGGACCAATATCACTCTTGTATGCTT;Structure=.((.(((.((.(((((((((((((((((((((((((((((((..........)))))...)))).)))))))))))))))))))))).))))).))...;MFI=-45.60
smRNA4697786	miR479	ghr-miR479;	22	53.822	15.2319	1.17951	0	CGTGATATTTGTTTGGCTCATC	ID=FH503933.1:369-467:-ve;Seq=TCAGACATGGCGTGATATTTGTTTGGCTCATCACTTTCTGTTGAATTCATGAGACAGTCCAGAGATGATGAGCCGAACCAATATCACTCTTGTATGCTT;Structure=.((.(((.((.((((((((.(((((((((((((.((((((..((..((....))...))))))))))))))))))))).)))))))).))))).))...;MFI=-39.90
smRNA7372699	miR827	ath-miR827;	21	0	0.385619	4.17366	5.08166	TTAGATGAACATCAACAAACA	ID=ET892964.1:559-657:+ve;Seq=TATGAATTTGTTTGTTGATGGTCATCTATTCATCATTCTGCATAGTTTTTGCACCCATTATCCTATGGTTAGATGAACATCAACAAACATCTTCATCAC;Structure=.(((((..((((((((((((.(((((((..........((((.......)))).((((......)))).))))))).))))))))))))..)))))...;MFI=-35.60
smRNA5201946	miR1919	sly-miR1919a;sly-miR1919b;sly-miR1919c;	21	2.60167	0.385619	1.27025	0	GAGCGAGTCATCTGTGACAGG	ID=FH704762.1:392-539:+ve;Seq=CCGGTGCTCCTGTCGCAGATGACTTTCGCCCTTCTCTACAACGACCCTTCATCAATTTACAATGAAGAAATCAAATAATTCAGTGTTTTTCTACTTGGAGGGTTTTTAGTGTGACAAGAGCGAGTCATCTGTGACAGGATAATGGAAG;Structure=(((....((((((((((((((((..((((.(((.(((((((.(((((((((.......(((.((((............)))).))).........))))))))).)).))).)).))).))))))))))))))))))))...)))...;MFI=-58.39
smRNA7605669	miR2118	mtr-miR2118;	22	7.4798	33.5488	14.5171	16.0919	TTTCCAATTCCACCCATTCCTA	ID=ET765906.1:411-498:-ve;Seq=GAAAACTATGGGGATTGGTGGGTTGGAAAGCTTTTCCCTTCTGATTGATTAAACGCTTTCCAATTCCACCCATTCCTATGGTTTTTCA;Structure=(((((((((((((((.(((((((((((((((.(((....((.....))..))).))))))))).)))))).)))))))))))))))..;MFI=-41.00
smRNA5747133	miR2911	peu-miR2911;	20	17.8865	171.022	6.16976	11.0103	GGCCGGGGGACGGACTGGGA	ID=ET701198.1:561-635:-ve;Seq=GTCGCCGCGTGCCGGCCGGGGGACGGACTGGGAACGGTTCTTTCGGGGGCCTTCCCCGGGCGTCGAACAGCCAAC;Structure=...((.(..((.((.((((((((.((.((.((((......)))).))..)))))))))).)).))..).))....;MFI=-30.20
*: Same mature miRNA sequence in different species based on miRBase 15.0
**: RPM: Repeat normalized reads per million
***: Only one GSS name were listed

## Sheet: novel_miRNAs (pre-miRNAs)
Table S1-2 Novel pre-miRNAs candidates identified in tobacco by deep sequencing
SmallRNA ID	Novel miRNA family	Suggested member name*	Size (nt)	Mature sequence	Pre-miRNAs sequence information***
smRNA7160314	Nta-miR1	Nta-miR1	21	TGGCAACTTCTTCATCATGCC	ID=ET738113.1:322-457:+ve;Seq=GAGTAAACTATGGCAACTTCTTCATCATGCCAACTGCCTTCTACTCACCACTTGTTTGAGATATCGGAGTTTGAACAAAAAGAGAGAGTCTTTTGGCAGTTATGGCTTGTTGAAGAAGTTTCCATCATTTACTAGC;Structure=.((((((..((((.((((((((((.((.((((((((((....((((.((..(((((..((.........))..)))))...).).)))).....))))))..)))).)).)))))))))).))))..))))))...;MFI=-48.70
smRNA6660220	Nta-miR2	Nta-miR2	21	TCAATTGAGATGACATCTAGT	ID=FH134894.1:1-159:+ve;Seq=GTCAAACCTGGATGTAATCTCAATTGTTAGCATGCCTAAATTGGGCAAAACATCTCCGCCCAGAAAATATATTCTGATATGAGATTCAGAATATATTTGTTGGGTGTTTTGCCTAGTCCGGCATACCATCAATTGAGATGACATCTAGTTTTGACGATC;Structure=((((((.((((((((.((((((((((...(.(((((...((((((((((((......((((((.(((((((((((((........))))))))))))).))))))))))))))))))..))))).)...)))))))))).)))))))).))))))....;MFI=-77.10
smRNA4380806	Nta-miR3	Nta-miR3	22	CATTTTCACATGTAGCACTGAC	ID=FH179115.1:337-418:-ve;Seq=TTTCAGTGGCCATTTTCACATGTAGCACTGACTGGATTGCAAAATCCAATTCGGTGCTCATGTGAAGGTGACTTCTGCTTGC;Structure=...(((.((.((((((((((((.((((((((.((((((....))))))..)))))))))))))))))))).)).))).....;MFI=-39.00
smRNA573658	Nta-miR4	Nta-miR4a.1	22	AACAATTGAGATAACATCTAGG	ID=ET742627.1:626-748:-ve;Seq=CTGGCATACCAACAATTGAGATAACATCTAGGTTTGACGATCTTTTAAGTAATTATCATACATCCATTCTTGCACAAAAGTATTGTTGTACCTGGATGTTATCTCAGTGTTGGCATGCATAAG;Structure=...((((.((((((.((((((((((((((((((.((((((((((((..((((.................))))..))))).))))))).)))))))))))))))))))))))).)))).....;MFI=-51.13
smRNA573658	Nta-miR4	Nta-miR4b	22	AACAATTGAGATAACATCTAGG	ID=FH277271.1:170-292:-ve;Seq=CTGGCATACCAACAATTGAGATAACATCTAGGTTTGACGATCTTTTAAGTAATTATCCTACGTCCATTCTTGCACAAAAGTATTGTCGTACCTGGATGTTATCTCAGTGTTGGCATGCATAAG;Structure=...((((.((((((.((((((((((((((((((.((((((((((((..((((.................))))..))))).))))))).)))))))))))))))))))))))).)))).....;MFI=-53.93
smRNA7051268	Nta-miR4	Nta-miR4a.2	22	TGCCAACTATTGAGATGACATC	ID=ET742627.1:512-662:-ve;Seq=TGTACCTGGATGTTATCTCAGTGTTGGCATGCATAAGTTGGGTAAGACATATCTGATCAAAAATATTTTCTGAGATGAGATGGAATATATATATTTTGGTGTTTTACCTAGTTCAGGCATGCCAACTATTGAGATGACATCTAGGTTTGTC;Structure=...(((((((((((((((((((((((((((((...(..((((((((((((.(((.(((...............))).))).((((((....)))))).))))))))))))..)...)))))))))).))))))))))))))))))).....;MFI=-67.16
smRNA7051735	Nta-miR4	Nta-miR4c	22	TGCCAATTATAGAGATGACATC	ID=ET817133.1:387-567:-ve;Seq=CGTACCTGGATGTTATCTCAGTGTTGGCATGCATAAGTTGGGTAAGACATATCTGATCAAAAATATTTTTTGAGATGAGATGGAATATATATATATATATATATATATATATATATATATATATATTGGTGTTTTACCTGGTCCAGGCATGCCAATTATAGAGATGACATCTAGGTTGGGG;Structure=((.((((((((((((((((.((((((((((((....(..(((((((((((((((.(((.((((....))))..))).))))..((((((((((((((((((((....)))))))))))))))))))).)))))))))))..)....))))))))).))).)))))))))))))))))…
smRNA7655716	Nta-miR5	Nta-miR5a	22	TTTGTCCAATGAAACACTTATC	ID=FH599068.1:314-394:-ve;Seq=CTCAACGGGCTTTGTCCAATGAAACACTTATCGGACATCAAGGGTTCAGATCAGTGTTCACTGGACAAAGATCGTTACCGT;Structure=...((((..(((((((((.((((.((((.(((((((.......)))).))).)))))))).)))))))))..)))).....;MFI=-32.30
smRNA7655731	Nta-miR5	Nta-miR5b	22	TTTGTCCAATGAAATACTTATC	ID=ET748842.1:267-347:+ve;Seq=CTCAACGGGTTTTGTCCAATGAAATACTTATCAGACATCAAGGGTCCAGATAAGTGTTCATTGGACAAAGATCGTTACTGT;Structure=...((((..((((((((((((((.((((((((.(((.......)))..))))))))))))))))))))))..)))).....;MFI=-34.60
smRNA6938458	Nta-miR6	Nta-miR6	21	TGACATCTTCAAAACCCACTA	ID=FH715144.1:124-227:+ve;Seq=ATTTTGCACATGACATCTTCAAAACCCACTATGTTCTTACACTTCATCACTATAGTGTGTGTACAGAGAAATAGTGGGTATTGAAGATGTTATGCCTAAAATAG;Structure=((((((..((((((((((((((.(((((((((.(((((((((.....(((....))).))))).))))..))))))))).))))))))))))))..))))))..;MFI=-45.60
smRNA6433118	Nta-miR7	Nta-miR7	21	TACGTCGATCGATTGTTCTTA	ID=ET849487.1:211-274:+ve;Seq=ACCTAGAACCTACGTCGATCGATTGTTCTTAACAAGAACAATTGATTGACGTTGGTTTTGGTTC;Structure=..((((((((.((((((((((((((((((.....)))))))))))))))))).))))))))...;MFI=-35.70
smRNA7295944	Nta-miR8	Nta-miR8	21	TGTGTTAATCGTTTGTTCTCA	ID=ET878171.1:130-192:-ve;Seq=ACCCGAAATTTGTGTTAATCGTTTGTTCTCAACAAGAACATTCGATTAACACCAGTTTCGGCT;Structure=..((((((((.((((((((((..((((((.....))))))..)))))))))).))))))))..;MFI=-31.30
smRNA7507868	Nta-miR9	Nta-miR9a	21	TTGATACGCACCTGAATCGGC	ID=ET872202.1:25-123:-ve;Seq=ATGTCAAAGCTTGATACGCACCTGAATCGGCAGTTACATACAGACCAATAGTATATTAGTACATATGCCGGTTTGGGTTCGTATCAAACTATGATATAC;Structure=((((((.((.((((((((.(((..((((((((((.....)).........((((....))))...))))))))..))).)))))))).)).))))))..;MFI=-38.80
smRNA7507868	Nta-miR9	Nta-miR9b	21	TTGATACGCACCTGAATCGGC	ID=ET886878.1:493-580:-ve;Seq=ATGTCAAAGCTTGATACGCACCTGAATCGGCAACTACGTACAGACCAATACATATGCCGATCTGGGTTCGTATCAAACTATGATATAC;Structure=((((((.((.((((((((.((((..(((((((..((.(((........))).)))))))))..)))).)))))))).)).))))))..;MFI=-34.70
smRNA6400847	Nta-miR10	Nta-miR10	22	TACAGGTGACTTGTAAATGTTT	ID=FH007932.1:405-496:+ve;Seq=CAAAAGTTCGTACAGGTGACTTGTAAATGTTTTGCGACCTTCTAATATGATACTGGCAAAACATTTACACGTACCTTGTATGAACTTTTGAT;Structure=((((((((((((((((..((.((((((((((((((.(...((......))...).)))))))))))))).))..))))))))))))))))..;MFI=-43.10
smRNA2523728	Nta-miR11	Nta-miR11	22	AGATTTGTTTGATCGTCTTGGC	ID=FH363222.1:263-343:+ve;Seq=CCCTGATAGCAGATTTGTTTGATCGTCTTGGCCAAGCCAAGGTATTTACCAAGATGGATTTAAGGAAAGGATATTATCAAG;Structure=...((((((.(..(((.((((((((((((((....((....)).....)))))))))..))))).)))...).))))))..;MFI=-18.20
smRNA2422545	Nta-miR12	Nta-miR12	22	AGATACTCAGCAAAACATTTAC	ID=FH007932.1:180-277:+ve;Seq=GACGACCTGTAAATGTTTTTCGAGTATCTTCATTCTTCCCTCATCCTACTGATGTTTTAGAGAGGAAGATACTCAGCAAAACATTTACTGGTTACTTG;Structure=...((((.(((((((((((.(((((((((((.(((((....((((.....)))).....))))))))))))))).).))))))))))).)))).....;MFI=-37.30
smRNA6926942	Nta-miR13	Nta-miR13a	22	TGAATGTGAGGCATTGGATTGA	ID=ET680982.1:447-517:-ve;Seq=ATTCGTTGGATGAATGTGAGGCATTGGATTGATTTCGTTCAATCCGAGCCCTACATTCATCCGGGGTTTGT;Structure=...(.(((((((((((((.(((.(((((((((......)))))))))))).))))))))))))).).....;MFI=-36.70
smRNA6926942	Nta-miR13	Nta-miR13b	22	TGAATGTGAGGCATTGGATTGA	ID=ET781387.1:529-599:+ve;Seq=ATTCGTTGGATGAATGTGAGGCATTGGATTGATTTCGTACAATCCGAGCCCTACATTCATCCAGGGTTCGT;Structure=...(.(((((((((((((.(((.((((((((........))))))))))).))))))))))))).).....;MFI=-34.90
smRNA6926942	Nta-miR13	Nta-miR13c	22	TGAATGTGAGGCATTGGATTGA	ID=ET788684.1:356-426:-ve;Seq=ATTCGTTGGATGAATGTGAGGCATTGGATTGATTTCGTTCAATCCGAGCCCTACATTCATCAGGGGTTCGT;Structure=........((((((((((.(((.(((((((((......)))))))))))).))))))))))..........;MFI=-31.50
smRNA6926942	Nta-miR13	Nta-miR13d	22	TGAATGTGAGGCATTGGATTGA	ID=ET967981.1:239-309:-ve;Seq=ATTTATTGGATGAATGTGAGGCATTGGATTGATTTCACTCAATCCGAGCCCCACATTCATCAGGGGTTCGT;Structure=........((((((((((.(((.(((((((((......)))))))))))).))))))))))..........;MFI=-32.60
smRNA6926942	Nta-miR13	Nta-miR13e	22	TGAATGTGAGGCATTGGATTGA	ID=FH063511.1:647-717:+ve;Seq=ATTCGTTGGATGAATGTGAGGCATTGGATTGATTTCGTTCAATCCGAGCCCCACATTCATCAGGATTCGTT;Structure=((((....((((((((((.(((.(((((((((......)))))))))))).)))))))))).)))).....;MFI=-34.10
smRNA6999025	Nta-miR13	Nta-miR13f	22	TGAGTGTGAGGCATTGGATTGA	ID=ET676102.1:587-657:+ve;Seq=ATTCGTTGGATGAGTGTGAGGCATTGGATTGATTTTGTTCAATCCGAGCCCCACATTCATCAGGGGTTCGT;Structure=........((((((((((.(((.(((((((((......)))))))))))).))))))))))..........;MFI=-33.40
smRNA6999060	Nta-miR13	Nta-miR13g	22	TGAGTGTGAGGCGTTGGATTGA	ID=ET780880.1:661-731:+ve;Seq=AGATACTGGATGAGTGTGAGGCGTTGGATTGATTTCACTCAATCCGAGCCCCACATTCATCAAGGATTGGT;Structure=.....((.((((((((((.(((.(((((((((......)))))))))))).)))))))))).)).......;MFI=-33.70
smRNA6999060	Nta-miR13	Nta-miR13h	22	TGAGTGTGAGGCGTTGGATTGA	ID=ET858637.1:557-627:-ve;Seq=AGATGCTGGATGAGTGTGAGGCGTTGGATTGATTTCACTCAATCCGAGCCCCACATTCATCAAGGATTGGT;Structure=.(((.((.((((((((((.(((.(((((((((......)))))))))))).)))))))))).)).)))...;MFI=-35.80
smRNA6999060	Nta-miR13	Nta-miR13i	22	TGAGTGTGAGGCGTTGGATTGA	ID=FH085512.1:516-586:-ve;Seq=ATTCGTTGGATGAGTGTGAGGCGTTGGATTGATTTCACTCAATCCGAGCCCCACATTCATCAGAGGCTCAT;Structure=....(((.((((((((((.(((.(((((((((......)))))))))))).))))))))))...)))....;MFI=-34.20
mRNA4805476	Nta-miR14	Nta-miR14	21	TGAGTGTGAGGCGTTGGATTGA	ID=ET964891.1:514-595:+ve;Seq=TTGCGATGGACAGTGTTTCATGCATCACAAGATGAGCTTCTAAGCTCAAACCTGTGGTCGTGAAGCACTGACCATTGCTGGC;Structure=..(((((((.((((((((((((.((((((...((((((....))))))....)))))))))))))))))).)))))))....;MFI=-43.40
smRNA6623295	Nta-miR15	Nta-miR15a	24	TATTGTATTCGACTGTATTCACGG	ID=ET740537.1:658-760:+ve;Seq=TTGGACAGATTATTGTATTCGACTGTATTCACGGCGTGAAATAGGGATTACACTGTTTTTTAAACGGAAAGTGAATCAATTAACATAATAGACTCCTAATATA;Structure=..(((..(.(((((((.((.((.((.((((((..((((((((((........)))))))....)))....)))))))).)))).))))))).)))).......;MFI=-16.70
smRNA6623295	Nta-miR15	Nta-miR15b	24	TATTGTATTCGACTGTATTCACGG	ID=FH095578.1:154-257:-ve;Seq=CTGGACAGATTATTGTATTCGACTGTATTCACGGCATGAAATAGGGGATTATACTGTTTTTAAAATGGAAAGTGAATCAATTAACATAATAGACTCCTAATATA;Structure=..(((..(.(((((((.((.((.((.((((((..((((((((((.........)))))))....)))....)))))))).)))).))))))).)))).......;MFI=-14.50
smRNA7394075	Nta-miR16	Nta-miR16	21	TTATCATACGTAGCACTAGCC	ID=FH440616.1:520-599:+ve;Seq=GCAAGAGTTATTATCATACGTAGCACTAGCCAAATGGAGAAATATCGGTCAGTGCTCGTGTAATAATAACTTTTGTTCGT;Structure=((((((((((((((.(((((.((((((..((...............))..))))))))))).))))))))))))))....;MFI=-32.56
smRNA6508081	Nta-miR17	Nta-miR17	21	TAGGACCATATTCACTATTTG	ID=FH731935.1:335-438:-ve;Seq=TGATACAGTTTAGGACCATATTCACTATTTGATGATTAACAAAATATGATCATCACCTTTTACTCTTTGAGCAAGTAGTGAAAATGGTTCTAAATTGTTTTGGA;Structure=.((.(((((((((((((((.((((((((((((((((((........))))))))........(((...))).)))))))))).))))))))))))))).))...;MFI=-37.80
smRNA7212946	Nta-miR18	Nta-miR18a	21	TGGGTCTCCTGGAGAAAGGTC	ID=ET783551.1:775-855:+ve;Seq=TCCCAATAGCCCTTACTCCAGGTAGATCCACCAGAACATGAAGTTCAAGGTGGGTCTCCTGGAGAAAGGTCCTTTGGTGGT;Structure=((((((..(.((((.(((((((.(((((((((.((((.....))))..)))))))))))))))).)))).)..)))).)).;MFI=-42.60
smRNA7212946	Nta-miR18	Nta-miR18b	21	TGGGTCTCCTGGAGAAAGGTC	ID=FH988094.1:626-705:-ve;Seq=AACTCCATAGCCTTACTCCAGGTAGATCCACCAGAACATGAAGTTCAAGGTGGGTCTCCTGGAGAAAGGTCCTTTGGTGG;Structure=..(.(((..(((((.(((((((.(((((((((.((((.....))))..)))))))))))))))).)))))....))).).;MFI=-42.70
smRNA6357629	Nta-miR19	Nta-miR19	21	TAAGGTTGCCTTGCTCTTGCA	ID=ET839854.1:8-129:+ve;Seq=GCAGGTGTGATAAGGTTGCCTTGCTCTTGCATTCTCTTAGATAATTTGATTCAGCTTGCTGCCTGAATTAAATTTTTTGGTAGAGAGAATTCGAGAGCAAGGCTACCTCATGATACGTGCAG;Structure=(((.((((.((.((((.((((((((((((.(((((((((((.(((((((((((((.....).)))))))))))).)))....)))))))).)))))))))))).)))).)).)))).)))..;MFI=-61.30
smRNA3267005	Nta-miR20	Nta-miR20	21	AGTGGGTGGAGTGGTAAGATA	ID=FH374163.1:179-272:+ve;Seq=GAGCTTTTGGAGTGGGTGGAGTGGTAAGATATCATATTTATGTTGAATCATAATAATTGAAATCTTGCCAATGCCATCCATTCCTATGGCTTCC;Structure=(((((...(((((((((((..(((((((((.(((...(((((......)))))....))).)))))))))...)))))))))))...)))))..;MFI=-44.80
smRNA4321937	Nta-miR21	Nta-miR21	20	CAGTGCACATATAACAGTAA	ID=FH383824.1:650-731:-ve;Seq=TGCAAAAAGTTATTGTTATATGTTGCACTGGCCAAAATTGGAGATTCCTGGCCAGTGCACATATAACAGTAATTTTAGCTTG;Structure=.((..((((((((((((((((((.((((((((((.....((.....)))))))))))))))))))))))))))))).))...;MFI=-41.30
smRNA7487401	Nta-miR22	Nta-miR22	21	TTGAAGATGTTCTATTTCTGT	ID=ET704987.1:344-450:+ve;Seq=GTCACCAAACAGAAATAGGACATCTTCAACACTCTGCAATGGTATTCTGAATAACAACAGATGCCTTTGCGGAGTGTTGAAGATGTTCTATTTCTGTTCGATGATGG;Structure=((((.(.((((((((((((((((((((((((((((((((.(((((.(((........)))))))).)))))))))))))))))))))))))))))))).).))))..;MFI=-64.90
smRNA7220048	Nta-miR23	Nta-miR23	22	TGGTAGACGTAGGATTTGAAGA	ID=ET679542.1:272-335:+ve;Seq=TTCGGATTAATGGTAGACGTAGGATTTGAAGACTTTAAATCCTAGTCTTCCATTTGTCTTAGAA;Structure=...((((.(((((.((((.((((((((((.....)))))))))))))).))))).)))).....;MFI=-24.40
smRNA213019	Nta-miR24	Nta-miR24a	21	AAAATGTGGCCGGATACGTGT	ID=FH052337.1:156-259:+ve;Seq=GGACTCTCCGAAAATGTGGCCGGATACGTGTCGGATCCTCCAAAAGTAGTGCATTTTTGAAGGATCCGACACGGGTGCGGCTACATTTTGGAGAGTCCGCGCAA;Structure=(((((((((.((((((((((((.(..(((((((((((((.(((((((.....))))))).)))))))))))))..).)))))))))))))))))))))......;MFI=-70.70
smRNA213019	Nta-miR24	Nta-miR24b	21	AAAATGTGGCCGGATACGTGT	ID=FH324277.1:615-718:+ve;Seq=GGTGTCTCCGAAAATGTGGCCGGATACGTGTCGGATTGTCCAAAAATAGTGCATTTTTGAATGATCCGACACGGGTGCGGCTACATTTTGGAGAGTTCGCGCAA;Structure=.((((((((.((((((((((((.(..((((((((((..(.(((((((.....))))))).)..))))))))))..).)))))))))))))))))...)))....;MFI=-55.60
smRNA6895300	Nta-miR25	Nta-miR25	22	TGAACTCTCTCCCTCAATGGCT	ID=FH081190.1:300-406:+ve;Seq=CAGCGTTTTCTGAACTCTCTCCCTCAATGGCTGCTCATATATATATAGCCATGCTTCTTAATTAATTAAAGAACAGCCATGAGAGATTGAGTTCAGAAAACTCTGGC;Structure=(((.(((((((((((((..((.((((.((((((.((..........(((...)))..((((....)))).)).)))))))))).))..))))))))))))).)))..;MFI=-41.30
smRNA4026669	Nta-miR26	Nta-miR26a	21	ATTGTTACATGTAACACTGGC	ID=ET837426.1:227-307:-ve;Seq=TGCTAGAGGTATTGTTACATGTAACACTGGCTTGCATAAGGAAATTTCGGCCAGTGTTAGTGTAACAATCCCTTCGGCCTG;Structure=.((..((((.((((((((((.(((((((((((................))))))))))))))))))))).))))..))...;MFI=-36.69
smRNA4026706	Nta-miR26	Nta-miR26b	21	ATTGTTACATGTAGCACTGGC	ID=FH393496.1:228-307:+ve;Seq=GTAATGAGCATTGTTACATGTAGCACTGGCTCGCATAAATATTTACCAGCCCGTGCTCATGTGACAATCCCCTTTGCTCG;Structure=.....(((((((((((((((.(((((.((((.(............).)))).))))))))))))))).......))))).;MFI=-31.21
smRNA1162094	Nta-miR27	Nta-miR27a	22	AAGTTCGATTTGTACGAAGGGC	ID=FH905151.1:218-375:+ve;Seq=CAAGATGCCCAAGTTCGATTTGTACGAAGGGCATGGCGATCCTATGGCACATCTACGGGGCTTTTGTAGCAAAATGAGGGGAGCAGGGGGAAATGATGAGCTACTGATAGCTTACTTTGGCCAGAGTTTGAGCGGGTCGGCACTGGAGTGGTATACAA;Structure=....((((((.((((((((((((.((((...(.((((..((((...((.(..((.((..(((.....)))....))))..).))...)))).....(((((((....))))))).....)))))..)))).))))))))).)))...).)))))....;MFI=-43.70
smRNA1162094	Nta-miR27	Nta-miR27b	22	AAGTTCGATTTGTACGAAGGGC	ID=FH915892.1:179-337:-ve;Seq=TCAAAATGCCCAAGTTCGATTTGTACGAAGGGCATGGCAATCCTATGGCACATCTACGGGGCTTTTGTAGCAAAATGAGGGGAGCAGGGAGAAAAGATGAGCTACTGATAGCTTACTTTGGCCAGAATTTGAGCGGGTCGGCACTGGAGTGGTATACAA;Structure=.....((((((.((((((((((((.((((...(.((((..((((...((.(..((.((..(((.....)))....))))..).)).))))..((((.(((((((....))))))))))).)))))..)))).))))))))).)))...).)))))....;MFI=-45.40
smRNA1162094	Nta-miR27	Nta-miR27c	22	AAGTTCGATTTGTACGAAGGGC	ID=FH918314.1:219-376:+ve;Seq=CAAAATGCCCAAGTTCGATTTGTACGAAGGGCATGGCGATCCTATGGCGCATCTACGGGGTTTTTGTAGCAAAATGAGGGGAGCAGGGGGGAAAGATGAGCTACTGATAGCTTACTTTGGCCAAAATTTGAGCGGGTCGGCACTGGAGTGGTATACAA;Structure=....((((((.((((((((((((.((((.(((...((..((((...(((((((....)).....))).))......))))..)).......((((.(((((((....))))))))))).)))....)))).))))))))).)))...).)))))....;MFI=-43.70
smRNA6494336	Nta-miR28	Nta-miR28	22	TAGCATAGAATTCTCGCACCTA	ID=FH253762.1:350-452:-ve;Seq=AACGAGAAATAGGGCGAGAATTCTAGGCAAATGACTTGGAGTTACATCTATCCAGACCAATTGAAGGGCATTAGCATAGAATTCTCGCACCTATTCCTTGTTC;Structure=((((((.((((((((((((((((((.((.((((...((((..........))))..((.......)).)))).)).)))))))))))).)))))).)))))).;MFI=-41.40
smRNA1775814	Nta-miR29	Nta-miR29	21	ACGGGTGCGGCTACATTTTGG	ID=FH324206.1:221-322:-ve;Seq=CGGTGTCTCCGAAAATGTGGCCGGATACGTGTCGGATTGTCCAAAAATAGTGCATTTTTGAAGGATCCGACACGGGTGCGGCTACATTTTGGAGAGTTCGCG;Structure=(((..(((((.((((((((((((.(..(((((((((((.(.(((((((.....))))))).).)))))))))))..).)))))))))))))))))..)))..;MFI=-55.20
smRNA3703711	Nta-miR30	Nta-miR30	21	ATCGTAACATATAGCACTAGC	ID=FI086539.1:659-739:+ve;Seq=GGTAATTGATATCGTAACATATAGCACTAGCTATGCCTATATGTGCGAGCCAGTGCTCATGCTACGATATCGATTATCATC;Structure=((((((((((((((((.(((..((((((.(((.((((.....).)))))).)))))).))).))))))))))))))))...;MFI=-37.70
smRNA5469254	Nta-miR31	Nta-miR31	24	GCATATATGGGCCAACTGTGTAAC	ID=ET823610.1:331-406:+ve;Seq=TTCGAAAAGGGCATATATGGGCCAACTGTGTAACTCTAAGGGTATATATGGACCAACTATGTGACGGTAAGGGCAT;Structure=........(..(((((((((.(((..((((((.((.....))))))))))).)))..)))))).)...........;MFI=-13.90
smRNA6894807	Nta-miR32	Nta-miR32	21	TGAACTCCAGCATATTATACT	ID=FH560937.1:568-657:+ve;Seq=TAAGTATGCTTGAACTCCAGCATATTATACTGGAGTTCCAGCAAGTATAAATTGTCTAGTATAATATACTGGAGTTTGGAACACCAATGC;Structure=.........(..((((((((.((((((((((((.......((((.......)))))))))))))))).))))))))..)...........;MFI=-28.41
smRNA5598121	Nta-miR33	Nta-miR33a	24	GCTGGACCGGTATACTTTGCTGAC	ID=FH761979.1:513-623:+ve;Seq=ATTTTGCTGCAACAGAGACTGGTCCAGCATAATATATTGGAGTTCGGTGCACCTGTGTATGAACTCCAGCATATTATGCTGGACCGGTATACTTTGCTGACTCCAGTATAA;Structure=....(((((((.(((((((((((((((((((((((.((((((((((.((((....)))))))))))))).))))))))))))))))))...))))).))....)))))...;MFI=-56.00
smRNA5598121	Nta-miR33	Nta-miR33b	24	GCTGGACCGGTATACTTTGCTGAC	ID=FH762383.1:539-757:+ve;Seq=ATTTTGCTGCAACAGAGACTGGTCCAGCATAATATATTGGAGTTCGGTGCACCTGTGTATGAACTCCAGCATATTATGCTGGACCGGTATACTTTGCTGACTCCAGTATAATATACTAGAGACTGGAGAGTCTAGCATAATATATTGGAGTTCGGTGCACCTGTGTATGAACTCCAGCATATTATGCTGGACCGGTATACTTTGCTGACTCCAGTATAT;Structure=....(((((((.(((((((((((((((((((((((.((((((((((.(((((..(((((((((((((((.(((((((((((((((((((.....))))).(((((((.((......))...))))))).))))))))))…
smRNA7435100	Nta-miR34	Nta-miR34	22	TTCCCGACTCCCCCCATACCAC	ID=ET840416.1:249-348:-ve;Seq=GGGAGCTGTTGGGGTGGGGGGCGTGGGAAGATGTCATCTTTACTTTTCCTGCGAAGGAGATTGGCATCTTCCCGACTCCCCCCATACCACTGGCTTCCAA;Structure=(((((((..(((..(((((((.((((((((((((((........((((((....)))))).)))))))))))).)).)))))))..)))..)))))))..;MFI=-62.30
smRNA1910430	Nta-miR35	Nta-miR35	21	AGAAAAATGGTAGCCATTGGA	ID=FH119649.1:341-416:+ve;Seq=GATAAATATTAGAAAAATGGTAGCCATTGGATTAAAGTTTTGATCCAAGGGCTTCCATTTTTCTGATTTTTAATAG;Structure=..((((.(((((((((((((.((((.(((((((((....))))))))).)))).))))))))))))).))))....;MFI=-34.50
smRNA1249953	Nta-miR36	Nta-miR36	24	AATATACTGGAGTTCGGTGCACCT	ID=FH408012.1:176-243:-ve;Seq=CATCCAGCATAATATACTGGAGTTCGGTGCACCTATGTATGAACTTCCAGCATATTATGCTGGACCGG;Structure=..(((((((((((((.((((((((((.((((....))))))))).))))).)))))))))))))....;MFI=-34.20
smRNA7102412	Nta-miR37	Nta-miR37	22	TGGAAGTACTGCCTAAGTTTGA	ID=FH666318.1:542-644:-ve;Seq=TGAGTCAAATGATTTATGGCATGTACGTTTGGATCATGTCAATTATAAAACCTTGTGAAAAATGATTAACTTGGAAGTACTGCCTAAGTTTGAATGCGCAAAA;Structure=((.((.....((((((.((((.((((.((..((((((.....((((((....))))))...)))))....)..)).)))))))))))))).....)).))...;MFI=-20.50
smRNA6664217	Nta-miR38	Nta-miR38a	21	TCACATAAATTGAAACGGAGG	ID=FH681839.1:203-432:+ve;Seq=ATTATAACTCTCCGTTTCAATTTATGTGAACTTATTTCCTTTTTAGTCCGTGCCAAAAAAAATGATATCTTTCCTTATTTGGAAACAATTTAACTTTATGCAACGATTTATAGTCACACAAAATATATGTGCCTCATTTTATACCACAAGTTCAAAAATCTTCTCTCTTTTTTTAAACTTCGTGCCCAGTCAAATAGGTTCACATAAATTGAAACGGAGGAGTAGGAATT;Structure=......(((((((((((((((((((((((((((((((.....................(((((((....(((((......)))))...................(((.....))).((((.......)…
smRNA6664217	Nta-miR38	Nta-miR38b	21	TCACATAAATTGAAACGGAGG	ID=FH968988.1:345-578:+ve;Seq=TTTTTTATTACTCCCTCCGTTTCAATTTATGTGAACCTATTTCCTTTTTAGTCCATGCCAAAAAGAATGACCTCTTTCCTTATTTGGAAACAATTTACCTTTATGCAATGATTTATAGCCACACAAAATATATGTGTCTCATTTTACACCACAAGTTCAAAAGTATTCTCTTTTCTTAAACTCCGTGCCCAGTCAAATGGGTTCACATAAATTGAAACGGAGGGAGTACAACAT;Structure=........(((((((((((((((((((((((((((((((((..((((((.((....)).))))))..((((...(((((......)))))..............(((..((((((..(..((((…
*: Different member were difined based on the diversity between mature and pre-miRNA sequences.
***: Only one GSS name were listed
