# Supplementary material for: Identification of wounding and topping responsive small RNAs in tobacco (Nicotiana tabacum)
Source: BMC Plant Biol. 2012 Feb 22;12:28. doi: 10.1186/1471-2229-12-28 (PMC3306195; doi:10.1186/1471-2229-12-28)
Supplement: Additional file 2 — Table S2. Loci with significant (phase score > 10) 21-nt or 24-nt phase signals. [file 1471-2229-12-28-S2.XLS]

## Sheet: 21nt_P>10
Table S2-1 Loci with significant 21-nt phase signals.
GSS				Root						Leaf			Candidate miRNA binding site
		CK			Topping			Wounding			Wounding
	Location of peak phase score	Distinct siRNA on phase	Peak phase score	Location of peak phase score	Distinct siRNA on phase	Peak phase score	Location of peak phase score	Distinct siRNA on phase	Peak phase score	Location of peak phase score	Distinct siRNA on phase	Peak phase score
ET679092.1	301	5	7.19369	154	6	14.7555	293	8	34.5154	197	5	8.9872	ND
ET679160.1	290	6	10.2598	300	6	15.3146	225	7	27.7454	351	6	14.5503	ND
ET689521.1	NA	NA	NA	377	4	7.1107	376	5	11.0666	282	3	2.63906	ND
ET692121.1	398	4	4.79579	293	5	10.7506	112	6	23.0982	232	6	10.2598	ND
ET692187.1	329	4	4.39445	224	5	13.1083	266	7	24.918	400	5	10.3972	ND
ET696005.1	195	3	1.60944	191	4	7.78364	112	5	14.4121	196	3	2.3979	ND
ET696071.1	142	4	7.78364	769	3	1.79176	132	5	11.1407	NA	NA	NA	ND
ET700436.1	228	3	4.35671	319	5	11.5504	615	5	12.1813	615	3	2.70805	ND
ET700480.1	134	3	1.79176	713	5	10.9128	660	5	11.5504	713	4	4.79579	ND
ET700480.1	NA	NA	NA	713	5	10.9128	NA	NA	NA	713	4	4.79579	ND
ET701206.1	NA	NA	NA	336	3	1.94591	112	5	10.8328	152	4	5.66643	ND
ET705497.1	NA	NA	NA	406	4	4.15888	346	6	14.9507	388	4	5.78074	ND
ET710473.1	447	3	3.55535	558	4	7.1107	363	5	10.2036	186	3	2.70805	ND
ET727611.1	309	6	10.2598	139	6	16.6355	595	7	28.8883	370	6	14.5503	ND
ET727685.1	463	6	10.2598	453	6	15.3146	93	8	34.5154	402	6	14.5503	ND
ET731790.1	NA	NA	NA	620	4	4.96981	600	5	10.2036	620	4	5.27811	ND
ET731873.1	NA	NA	NA	256	5	9.27313	235	5	11.1407	215	6	13.6048	ND
ET743146.1	194	6	10.2598	364	6	16.5085	259	7	27.7454	133	5	10.7506	ND
ET746721.1	109	3	2.30259	130	6	14.7555	108	7	23.222	171	5	8.83332	ND
ET753798.1	NA	NA	NA	281	4	4.39445	218	6	11.0904	364	6	12.7122	ND
ET761930.1	270	4	4.39445	120	5	11.967	116	6	17.7233	118	5	8.12415	ND
ET768382.1	468	4	13.105	512	4	7.78364	278	5	13.0314	506	4	5.27811	ND
ET768442.1	NA	NA	NA	327	4	8.66147	230	6	15.0448	230	4	4.60517	ND
ET773973.1	270	4	5.88888	133	5	11.3526	215	7	29.0407	207	4	7.65728	ND
ET775809.1	625	3	2.07944	671	5	8.12415	676	7	19.7562	686	4	3.58352	ND
ET775860.1	99	4	4.79579	95	5	9.27313	185	8	21.6655	92	5	7.45472	ND
ET776225.1	532	4	4.79579	536	6	12.8755	497	8	28.4172	539	6	11.5615	ND
ET776288.1	532	4	4.79579	494	6	11.9829	518	8	28.9217	539	6	11.5615	ND
ET776361.1	464	4	7.32712	373	5	10.5791	518	8	29.1122	518	7	14.9787	ND
ET792298.1	629	4	8.81344	699	6	16.1014	804	8	24.2583	487	5	10.3972	ND
ET798814.1	826	4	5.66643	620	5	10.2036	747	6	23.6214	809	4	6.59167	ND
ET798924.1	197	3	3.55535	197	6	14.4437	315	5	15.0913	315	3	4.18965	ND
ET801487.1	NA	NA	NA	NA	NA	NA	166	5	11.213	248	4	5.78074	ND
ET802063.1	351	4	5.88888	255	5	8.83332	296	7	29.0407	288	4	7.65728	ND
ET804267.1	346	6	10.2598	176	6	16.6975	281	7	27.7454	407	6	14.5503	ND
ET804815.1	NA	NA	NA	622	4	3.89182	542	6	13.3288	605	4	4.39445	ND
ET822825.1	275	5	7.45472	289	6	12.7122	346	7	28.8883	268	7	14.9787	ND
ET831081.1	NA	NA	NA	167	3	1.60944	309	5	11.6136	309	3	2.19722	ND
ET831604.1	488	5	7.45472	478	6	15.3146	322	7	23.3641	341	6	11.9829	ND
ET835562.1	NA	NA	NA	NA	NA	NA	300	6	12.542	NA	NA	NA	ND
ET835629.1	NA	NA	NA	NA	NA	NA	285	6	12.542	NA	NA	NA	ND
ET855147.1	152	5	5.37528	223	6	14.7555	201	7	23.222	180	5	8.9872	ND
ET866485.1	256	5	13.1461	277	7	22.9248	127	6	20.0691	NA	NA	NA	ND
ET870983.1	409	3	2.77259	360	5	10.1019	226	5	17.6997	226	3	4.12713	ND
ET889746.1	NA	NA	NA	436	3	2.94444	433	6	11.5615	435	4	5.66643	ND
ET892915.1	497	4	5.88888	574	5	6.23832	455	8	34.5154	575	6	11.5615	ND
ET892948.1	302	3	1.94591	344	4	6.59167	275	6	10.2598	212	4	4.60517	ND
ET892994.1	225	5	7.19369	372	6	14.7555	233	8	34.5154	113	6	11.5615	ND
ET893028.1	442	3	1.94591	379	4	6.59167	448	6	10.2598	511	4	4.60517	ND
ET901346.1	NA	NA	NA	98	3	1.60944	170	5	12.9122	NA	NA	NA	ND
ET904431.1	NA	NA	NA	620	4	4.60517	381	4	10.7963	97	3	1.79176	ND
ET905359.1	NA	NA	NA	99	3	2.83321	111	7	23.222	174	5	8.83332	ND
ET912850.1	NA	NA	NA	410	4	3.89182	332	7	20.2153	167	5	8.31777	ND
ET937599.1	118	3	6.55108	91	3	5.01728	390	5	14.1822	101	3	2.3979	ND
ET952432.1	198	4	8.7389	163	4	7.65728	226	6	15.7273	543	3	2.83321	ND
ET952952.1	354	3	2.3979	354	3	3.3322	228	4	12.3559	758	3	1.60944	0:smRNA7102412:[300,279] miR37
ET954023.1	NA	NA	NA	183	3	1.79176	160	7	13.1953	181	4	3.58352	ND
ET954497.1	218	3	2.70805	282	6	14.7555	304	7	23.222	304	5	8.83332	ND
ET954603.1	231	3	2.70805	295	6	14.7555	317	7	23.222	317	5	8.83332	ND
ET954649.1	160	6	10.2598	170	6	15.3146	116	8	32.5761	368	7	14.9787	ND
ET956644.1	NA	NA	NA	298	3	1.60944	294	5	10.302	NA	NA	NA	ND
ET957512.1	432	3	1.94591	487	5	12.6585	497	6	10.5562	513	3	1.79176	ND
ET972963.1	328	4	4.15888	605	4	7.65728	326	7	18.3178	362	4	5.99146	ND
ET979220.1	NA	NA	NA	107	4	3.89182	98	6	16.7586	387	6	11.7778	ND
ET979756.1	NA	NA	NA	125	4	3.58352	545	6	11.9829	543	5	8.67112	ND
ET979836.1	NA	NA	NA	NA	NA	NA	201	6	11.7778	141	5	8.49964	ND
ET980614.1	162	4	4.39445	246	4	8.60813	133	6	20.903	133	5	10.3972	ND
ET997523.1	195	3	2.83321	195	3	3.21888	316	5	11.2836	227	3	2.63906	ND
FH013373.1	NA	NA	NA	132	3	1.79176	218	5	10.2036	NA	NA	NA	ND
FH013405.1	NA	NA	NA	143	3	1.79176	229	5	10.2036	NA	NA	NA	ND
FH013465.1	NA	NA	NA	143	3	1.79176	229	5	10.2036	NA	NA	NA	ND
FH013523.1	NA	NA	NA	NA	NA	NA	225	6	13.3288	337	4	3.89182	ND
FH013543.1	NA	NA	NA	502	3	1.79176	416	5	10.2036	NA	NA	NA	ND
FH024211.1	679	3	2.63906	484	5	7.91717	410	5	10.8328	530	3	2.07944	ND
FH025502.1	447	4	3.58352	168	4	6.93147	389	5	11.7955	409	4	5.54518	ND
FH025609.1	150	4	8.90869	101	6	16.7586	426	7	24.918	355	5	10.3972	ND
FH027857.1	NA	NA	NA	127	3	2.56495	126	5	9.13357	127	5	10.9907	ND
FH037469.1	93	4	7.78364	104	5	9.27313	146	6	15.0448	93	3	3.29584	ND
FH037516.1	378	3	4.38203	308	4	7.7424	203	5	11.967	203	4	4.39445	ND
FH040915.1	235	5	6.23832	143	5	10.9907	444	7	23.768	444	6	11.7778	ND
FH040980.1	283	4	4.39445	178	5	13.1083	715	7	20.5544	104	4	5.99146	ND
FH042891.1	165	3	2.77259	285	4	4.60517	165	6	15.7273	179	3	2.77259	ND
FH045237.1	616	3	1.60944	146	4	3.58352	106	6	14.7555	106	4	3.58352	ND
FH049721.1	NA	NA	NA	713	4	6.86797	580	6	11.7778	665	4	5.54518	ND
FH058625.1	NA	NA	NA	230	5	8.67112	298	7	13.8629	286	4	3.58352	ND
FH059123.1	597	4	7.78364	534	5	16.7505	629	7	24.6363	629	5	8.12415	ND
FH062057.1	237	3	2.48491	161	4	7.1107	225	5	13.8155	225	5	8.83332	ND
FH062119.1	472	3	1.60944	239	4	6.18208	449	6	13.3288	449	4	4.15888	ND
FH063557.1	512	3	1.79176	538	3	1.60944	478	5	12.3326	478	3	2.89037	ND
FH084337.1	523	4	4.96981	525	5	8.31777	243	7	27.7454	117	6	14.5503	ND
FH084410.1	137	3	2.3979	328	4	5.1299	312	6	20.967	312	5	10.302	ND
FH092058.1	NA	NA	NA	353	3	1.94591	136	7	24.7438	448	5	10.3972	ND
FH107035.1	NA	NA	NA	NA	NA	NA	245	6	16.1014	329	4	4.39445	ND
FH108826.1	NA	NA	NA	NA	NA	NA	275	6	10.2598	NA	NA	NA	ND
FH114585.1	NA	NA	NA	NA	NA	NA	360	5	11.7955	361	4	6.18208	ND
FH114765.1	NA	NA	NA	157	3	1.60944	135	8	29.1122	135	7	14.9787	ND
FH117319.1	85	4	3.89182	318	3	3.29584	379	6	20.3007	379	4	6.80239	ND
FH117397.1	NA	NA	NA	207	4	6.59167	125	6	17.2163	NA	NA	NA	ND
FH124152.1	NA	NA	NA	NA	NA	NA	176	5	10.3972	NA	NA	NA	ND
FH132774.1	548	3	1.60944	108	5	10.2036	223	6	20.0425	386	4	3.58352	ND
FH154640.1	NA	NA	NA	485	4	3.89182	653	5	11.213	440	3	2.07944	ND
FH156621.1	NA	NA	NA	175	3	1.60944	171	4	8.43902	171	5	10.5791	ND
FH159410.1	109	3	1.94591	109	4	6.18208	109	8	22.9718	109	4	4.96981	ND
FH160545.1	586	3	1.79176	525	4	6.93147	186	6	23.0103	537	5	6.59167	ND
FH165083.1	98	3	2.3979	100	3	2.48491	104	4	12.2185	NA	NA	NA	ND
FH168358.1	151	4	8.90869	284	5	12.3326	326	8	33.3178	326	4	7.22184	ND
FH168428.1	419	4	5.88888	518	5	6.23832	377	8	34.5154	281	5	8.9872	ND
FH170605.1	NA	NA	NA	364	3	2.3979	383	6	10.2598	404	4	3.58352	ND
FH171792.1	418	3	1.60944	427	3	5.56452	410	5	15.9099	417	4	4.60517	ND
FH174819.1	620	3	1.79176	495	6	12.8755	132	4	4.60517	NA	NA	NA	ND
FH176723.1	352	3	1.79176	109	5	6.59167	99	6	20.5196	114	4	4.79579	ND
FH179341.1	272	3	1.94591	169	5	13.1083	566	6	20.448	566	4	6.80239	ND
FH181599.1	NA	NA	NA	241	4	3.89182	458	5	14.4121	696	3	2.77259	ND
FH182489.1	90	4	8.81344	160	3	3.8712	265	6	16.0293	237	4	5.66643	ND
FH185132.1	NA	NA	NA	NA	NA	NA	147	6	18.4999	210	5	8.83332	ND
FH189255.1	217	3	1.79176	287	4	3.89182	356	7	23.8109	356	4	5.99146	ND
FH196176.1	474	3	1.94591	371	4	8.55333	688	5	11.7955	550	3	2.19722	ND
FH203398.1	NA	NA	NA	NA	NA	NA	123	6	18.2155	122	5	8.83332	ND
FH208211.1	255	7	33.7321	297	8	44.5235	255	8	51.8354	255	8	45.4258	ND
FH215828.1	579	3	1.60944	579	7	24.0609	536	4	3.58352	634	3	1.60944	ND
FH237289.1	555	6	10.2598	565	6	15.3146	490	7	27.2337	616	6	14.5503	ND
FH238228.1	NA	NA	NA	301	3	2.56495	301	5	12.7023	301	4	6.99302	ND
FH239842.1	NA	NA	NA	NA	NA	NA	322	4	12.3559	NA	NA	NA	ND
FH240204.1	NA	NA	NA	NA	NA	NA	159	5	11.9109	394	3	2.07944	ND
FH247494.1	NA	NA	NA	673	3	1.79176	205	5	10.302	NA	NA	NA	1:smRNA7102412:[363,342] miR37
FH249913.1	NA	NA	NA	89	3	3.13549	268	5	15.0913	129	4	5.1299	ND
FH252638.1	110	4	4.79579	97	4	8.15507	155	7	25.2812	197	5	8.12415	ND
FH267040.1	NA	NA	NA	NA	NA	NA	436	5	11.7361	477	4	5.54518	ND
FH277148.1	NA	NA	NA	NA	NA	NA	399	6	13.3288	264	3	1.94591	ND
FH281248.1	NA	NA	NA	NA	NA	NA	459	6	14.9507	435	4	3.21888	ND
FH288083.1	235	3	1.79176	235	4	5.78074	606	5	12.83	NA	NA	NA	ND
FH289053.1	292	3	2.83321	292	3	3.63759	192	5	11.2836	382	3	2.63906	ND
FH289354.1	NA	NA	NA	NA	NA	NA	117	5	11.7955	137	5	8.67112	ND
FH301943.1	NA	NA	NA	93	3	1.60944	85	6	16.5725	129	4	4.39445	ND
FH307451.1	NA	NA	NA	NA	NA	NA	145	6	17.8636	499	4	4.39445	ND
FH333221.1	NA	NA	NA	206	3	4.26268	315	5	11.4859	176	3	2.3979	ND
FH333300.1	NA	NA	NA	NA	NA	NA	480	6	18.0434	127	5	7.91717	ND
FH335823.1	400	4	8.60813	295	4	8.93182	128	6	12.542	NA	NA	NA	ND
FH337653.1	137	3	1.94591	158	4	5.27811	428	6	11.5615	214	4	3.58352	ND
FH342590.1	NA	NA	NA	629	3	1.60944	639	5	10.666	347	3	2.3979	ND
FH342663.1	168	4	5.78074	387	6	14.3341	575	7	27.1686	469	7	14.9787	ND
FH347291.1	NA	NA	NA	NA	NA	NA	236	5	11.7955	237	6	11.7778	ND
FH347348.1	151	3	1.79176	447	3	2.07944	142	8	28.9217	142	6	11.5615	ND
FH357092.1	NA	NA	NA	658	3	1.79176	577	6	11.5615	684	4	3.89182	ND
FH358306.1	290	3	1.94591	187	4	8.66147	166	6	19.4392	573	4	4.39445	ND
FH358385.1	511	3	1.60944	NA	NA	NA	332	5	12.4766	332	4	4.39445	ND
FH361749.1	132	4	8.81344	450	6	17.5281	159	6	24.6951	450	4	5.4161	ND
FH368288.1	NA	NA	NA	365	3	3.3673	221	5	12.283	366	4	6.73459	ND
FH374348.1	NA	NA	NA	681	4	3.58352	573	5	11.2836	359	4	5.4161	ND
FH388118.1	96	3	1.60944	539	3	1.60944	100	7	20.3022	104	4	5.1299	ND
FH388188.1	NA	NA	NA	733	3	1.60944	567	5	17.6997	614	5	6.90776	ND
FH393014.1	600	3	1.79176	518	3	3.73767	234	5	16.2483	320	3	2.70805	ND
FH414418.1	NA	NA	NA	NA	NA	NA	85	7	21.8472	85	6	10.5562	ND
FH416385.1	NA	NA	NA	NA	NA	NA	86	6	19.0144	86	4	5.99146	ND
FH419605.1	NA	NA	NA	NA	NA	NA	496	5	11.1407	474	3	3.09104	ND
FH420449.1	NA	NA	NA	NA	NA	NA	170	7	23.222	149	5	8.9872	ND
FH420783.1	NA	NA	NA	268	3	1.94591	205	8	26.7954	182	6	14.5503	ND
FH424098.1	NA	NA	NA	NA	NA	NA	236	7	23.222	236	5	8.83332	ND
FH434354.1	162	7	26.9225	120	7	31.317	162	6	26.2385	141	5	19.0474	ND
FH441297.1	NA	NA	NA	NA	NA	NA	523	5	10.9128	526	4	3.58352	ND
FH441375.1	NA	NA	NA	NA	NA	NA	114	6	15.7273	216	3	2.19722	ND
FH441537.1	NA	NA	NA	NA	NA	NA	612	4	10.7963	NA	NA	NA	ND
FH444793.1	NA	NA	NA	NA	NA	NA	321	7	24.918	250	5	10.3972	ND
FH444874.1	664	4	4.39445	299	3	3.46574	601	7	24.918	735	5	10.3972	ND
FH456367.1	NA	NA	NA	NA	NA	NA	116	6	16.3774	NA	NA	NA	ND
FH460013.1	NA	NA	NA	555	3	1.79176	345	7	29.0407	578	6	14.5503	ND
FH460093.1	528	3	1.94591	504	4	6.27099	672	6	21.7349	313	5	10.3972	ND
FH466341.1	86	5	10.3972	171	5	12.0761	86	6	23.1106	86	6	21.1531	ND
FH468432.1	NA	NA	NA	NA	NA	NA	345	7	23.222	366	5	8.9872	ND
FH471376.1	NA	NA	NA	NA	NA	NA	129	7	25.2812	378	5	10.3972	ND
FH494072.1	NA	NA	NA	122	4	18.7938	122	3	4.96981	101	4	10.6654	ND
FH498316.1	NA	NA	NA	NA	NA	NA	367	5	11.6755	369	4	3.58352	ND
FH516397.1	NA	NA	NA	NA	NA	NA	110	6	18.8381	205	3	2.63906	ND
FH520549.1	NA	NA	NA	179	4	3.58352	136	7	18.1879	136	6	12.1781	ND
FH538543.1	NA	NA	NA	503	3	1.79176	398	7	29.0407	226	5	8.9872	ND
FH538625.1	NA	NA	NA	367	4	8.18869	556	8	33.3178	598	5	10.8328	ND
FH551671.1	NA	NA	NA	NA	NA	NA	156	5	12.7455	735	3	3.29584	ND
FH584519.1	NA	NA	NA	356	3	1.60944	576	6	19.2161	143	4	6.86797	ND
FH584590.1	NA	NA	NA	NA	NA	NA	394	7	18.4444	519	4	5.99146	ND
FH585180.1	NA	NA	NA	191	6	10.2598	127	3	1.60944	NA	NA	NA	ND
FH593529.1	NA	NA	NA	NA	NA	NA	355	6	18.5389	731	3	2.3979	ND
FH605429.1	NA	NA	NA	222	4	7.7424	221	7	19.1432	285	4	6.35611	ND
FH609629.1	NA	NA	NA	NA	NA	NA	351	6	18.7285	201	4	4.96981	ND
FH613943.1	NA	NA	NA	89	4	3.89182	110	4	7.56838	89	5	14.1286	ND
FH619867.1	NA	NA	NA	670	3	2.48491	382	8	34.5154	286	5	8.9872	ND
FH619941.1	322	4	4.60517	89	4	6.27099	650	8	34.5154	341	6	14.5503	ND
FH620362.1	NA	NA	NA	NA	NA	NA	95	6	16.1014	179	4	4.39445	ND
FH636681.1	NA	NA	NA	168	3	2.30259	553	6	16.5725	127	4	6.86797	ND
FH636684.1	NA	NA	NA	NA	NA	NA	529	5	10.666	432	3	4.18965	ND
FH636763.1	NA	NA	NA	425	4	4.39445	276	7	27.5267	549	6	11.5615	ND
FH640755.1	NA	NA	NA	121	4	18.7938	121	3	4.96981	100	4	10.6654	ND
FH690428.1	NA	NA	NA	271	3	2.30259	201	5	10.9907	217	4	5.27811	ND
FH742245.1	298	5	7.69485	118	5	10.1019	100	7	19.6591	100	7	21.9101	ND
FH818185.1	NA	NA	NA	NA	NA	NA	174	5	11.8537	202	4	5.27811	ND
FH820499.1	NA	NA	NA	NA	NA	NA	508	3	2.63906	217	3	3.73767	ND
FH820736.1	NA	NA	NA	NA	NA	NA	274	5	18.5276	583	5	7.45472	ND
FH820780.1	NA	NA	NA	NA	NA	NA	441	6	16.878	462	5	7.69485	ND
FH820918.1	NA	NA	NA	NA	NA	NA	540	5	17.2194	NA	NA	NA	ND
FH820935.1	NA	NA	NA	NA	NA	NA	571	5	10.4895	NA	NA	NA	ND
FH821158.1	NA	NA	NA	NA	NA	NA	136	5	17.2577	317	5	7.69485	ND
FH821250.1	NA	NA	NA	NA	NA	NA	667	3	2.3979	376	3	3.73767	ND
FH821469.1	NA	NA	NA	NA	NA	NA	538	6	21.7869	517	5	10.8328	ND
FH821489.1	NA	NA	NA	NA	NA	NA	359	5	17.2577	NA	NA	NA	ND
FH821589.1	NA	NA	NA	NA	NA	NA	268	6	14.8543	449	4	4.79579	ND
FH854119.1	NA	NA	NA	NA	NA	NA	562	4	11.7273	563	3	2.83321	ND
FH854168.1	NA	NA	NA	NA	NA	NA	562	5	14.4366	562	3	2.3979	ND
FH864629.1	NA	NA	NA	NA	NA	NA	459	6	16.1722	525	4	6.80239	ND
FH864723.1	NA	NA	NA	NA	NA	NA	456	5	10.9907	427	3	3.3673	ND
FH864960.1	NA	NA	NA	665	3	1.60944	525	6	20.9244	525	5	10.3972	ND
FH865031.1	NA	NA	NA	NA	NA	NA	377	5	14.1555	377	5	7.45472	ND
FH865055.1	NA	NA	NA	NA	NA	NA	409	6	16.1722	136	4	4.79579	ND
FH898517.1	NA	NA	NA	NA	NA	NA	111	4	10.8411	111	3	3.46574	ND
FH907172.1	NA	NA	NA	NA	NA	NA	401	7	27.6867	149	6	11.7778	ND
FH909255.1	NA	NA	NA	NA	NA	NA	267	7	24.8491	106	5	7.45472	ND
FH911395.1	NA	NA	NA	NA	NA	NA	272	5	17.2577	434	4	4.79579	ND
FH917452.1	NA	NA	NA	NA	NA	NA	340	7	24.918	293	4	5.66643	ND
FH920878.1	NA	NA	NA	NA	NA	NA	87	8	23.8218	89	5	10.7506	ND
FH921904.1	NA	NA	NA	NA	NA	NA	285	5	12.283	NA	NA	NA	ND
FH923583.1	NA	NA	NA	NA	NA	NA	575	5	12.283	NA	NA	NA	ND
FH931261.1	NA	NA	NA	NA	NA	NA	653	6	16.5085	290	4	6.80239	ND
FH932679.1	NA	NA	NA	NA	NA	NA	417	5	12.283	335	4	3.58352	ND
FH932942.1	315	4	5.99146	326	5	15.4599	297	5	15.7411	270	6	16.994	ND
FH935510.1	NA	NA	NA	NA	NA	NA	404	7	24.8491	333	5	10.3972	ND
FH950897.1	616	6	21.5196	595	6	25.2031	595	6	25.7253	616	4	12.397	ND
FH959441.1	NA	NA	NA	NA	NA	NA	88	5	13.6616	173	3	1.79176	ND
FH981584.1	NA	NA	NA	NA	NA	NA	460	7	20.8719	476	4	4.60517	ND
FH996955.1	NA	NA	NA	NA	NA	NA	653	5	11.967	529	3	1.79176	ND
FI050526.1	NA	NA	NA	524	4	6.35611	524	5	12.022	524	4	8.12089	ND
FI052583.1	NA	NA	NA	NA	NA	NA	110	6	23.0733	110	4	7.65728	ND
Only the loci with a phase score more than 10 in at least one sample are shown.

## Sheet: 24nt_P>10
Table S2-2 Loci with significant 24-nt phase signals.
GSS				Root						Leaf			Candidate miRNA binding site
		CK			Topping			Wounding			Wounding
	Location of peak phase score	Distinct siRNA on phase	Peak phase score	Location of peak phase score	Distinct siRNA on phase	Peak phase score	Location of peak phase score	Distinct siRNA on phase	Peak phase score	Location of peak phase score	Distinct siRNA on phase	Peak phase score
ET051832.1	460	4	4.79579	460	4	7.05272	436	6	20.1478	456	5	12.4294	ND
ET676446.1	232	4	3.89182	218	4	10.397	154	3	2.3979	242	4	6.66441	ND
ET676769.1	220	4	3.89182	206	4	10.397	142	3	2.3979	230	4	6.66441	ND
ET677345.1	NA	NA	NA	507	4	3.21888	577	5	12.7023	673	3	4.15888	ND
ET679092.1	298	3	2.3979	111	4	8.22175	101	5	14.6256	101	5	14.4366	ND
ET679160.1	358	3	2.56495	237	4	8.7389	384	6	13.3288	213	5	13.0314	ND
ET680601.1	NA	NA	NA	108	3	3.04452	179	4	10.2119	107	5	14.3121	ND
ET682195.1	533	4	3.21888	505	5	11.2836	451	5	10.1019	433	5	19.947	ND
ET684839.1	225	4	3.21888	822	3	1.60944	231	5	11.9109	231	5	14.1822	ND
ET685535.1	NA	NA	NA	176	4	3.89182	124	5	12.9922	144	4	9.04358	ND
ET685968.1	101	4	3.58352	131	4	4.96981	107	6	18.2574	138	5	16.8612	ND
ET686120.1	NA	NA	NA	251	5	6.59167	157	4	4.96981	157	6	11.5615	ND
ET686159.1	517	4	6.27099	517	6	15.8812	565	3	4.00733	541	5	12.283	ND
ET687646.1	NA	NA	NA	NA	NA	NA	217	5	11.6136	144	4	6.27099	ND
ET689392.1	113	5	7.45472	114	6	11.3329	144	7	29.7271	101	6	20.4959	ND
ET689521.1	628	3	3.21888	626	5	9.13357	725	5	12.3326	623	5	8.67112	ND
ET690610.1	NA	NA	NA	530	3	2.07944	530	4	10.1503	535	4	7.22184	ND
ET690692.1	NA	NA	NA	440	3	2.07944	440	4	10.1503	435	4	7.22184	ND
ET691202.1	499	3	3.52636	475	5	10.8328	256	5	7.91717	492	5	10.9128	ND
ET691282.1	519	3	3.52636	471	5	10.8328	471	4	6.27099	454	5	10.9128	ND
ET691788.1	212	3	2.07944	143	3	3.61092	652	3	1.60944	159	6	16.5085	ND
ET692187.1	372	3	1.60944	234	3	4.40672	422	5	12.2326	297	5	8.31777	ND
ET694049.1	NA	NA	NA	597	5	7.19369	622	5	10.8328	639	4	7.7003	ND
ET694187.1	337	3	2.56495	520	5	9.99661	368	6	13.0324	365	5	15.612	ND
ET695283.1	125	3	1.79176	165	4	5.54518	142	5	10.8328	142	4	6.27099	ND
ET695879.1	288	3	2.77259	324	4	10.6558	130	4	5.54518	289	3	2.07944	ND
ET695937.1	NA	NA	NA	446	4	10.6558	488	3	1.79176	434	3	1.60944	ND
ET695970.1	179	4	6.35611	176	6	11.7778	145	6	14.7555	146	4	8.55333	ND
ET696038.1	210	4	6.35611	237	6	11.7778	244	6	14.7555	243	4	8.55333	ND
ET696115.1	288	3	2.77259	324	4	10.6558	130	4	5.54518	289	3	2.07944	ND
ET697120.1	NA	NA	NA	308	4	4.39445	326	4	12.7157	463	4	6.73459	ND
ET697195.1	NA	NA	NA	NA	NA	NA	486	5	12.788	486	3	4.15888	ND
ET698095.1	414	3	2.99573	416	4	7.05272	538	4	12.0566	368	4	9.52435	ND
ET698683.1	580	3	2.56495	456	5	6.23832	510	5	10.302	377	4	9.32688	ND
ET698756.1	111	3	2.56495	187	5	6.23832	181	5	10.302	290	4	9.32688	ND
ET698921.1	223	3	1.60944	292	3	3.8712	150	4	7.90249	147	5	14.738	ND
ET701206.1	132	4	4.96981	181	5	10.5791	132	6	23.6105	280	6	19.3133	ND
ET701609.1	310	3	2.94444	309	5	8.83332	385	5	11.0666	310	4	12.5	ND
ET701647.1	NA	NA	NA	NA	NA	NA	229	5	12.7023	229	3	4.15888	ND
ET701700.1	NA	NA	NA	NA	NA	NA	486	5	12.7023	486	3	4.15888	ND
ET701766.1	NA	NA	NA	291	3	2.30259	269	5	10.9128	256	4	6.73459	ND
ET701804.1	404	3	1.94591	272	5	9.40648	230	7	15.4552	278	6	13.6048	ND
ET701832.1	NA	NA	NA	484	4	6.43775	326	6	11.3329	197	4	4.15888	ND
ET701927.1	435	3	1.94591	462	4	6.18208	439	5	12.1813	435	4	7.7003	ND
ET701952.1	385	3	2.89037	303	5	8.9872	353	5	9.40648	337	5	10.9907	ND
ET701996.1	NA	NA	NA	NA	NA	NA	145	5	11.7955	197	4	7.7003	ND
ET702020.1	NA	NA	NA	767	4	3.58352	717	5	9.40648	747	5	10.5791	ND
ET702113.1	241	3	3.13549	326	4	6.18208	284	7	13.8629	563	5	8.49964	ND
ET702173.1	611	3	3.13549	526	4	6.18208	520	7	13.8629	215	5	9.99661	ND
ET704438.1	388	4	7.97797	364	4	7.7424	391	4	10.6264	113	4	5.99146	ND
ET704840.1	213	4	4.96981	259	5	7.45472	312	4	4.79579	212	7	15.4552	ND
ET705331.1	101	3	2.48491	158	3	6.51915	173	6	13.0324	181	4	8.68761	ND
ET705497.1	430	4	7.05272	406	5	14.6935	505	8	30.85	487	8	26.6559	ND
ET705578.1	779	3	3.09104	662	5	8.67112	689	7	25.1522	683	7	21.0235	ND
ET706578.1	NA	NA	NA	323	3	2.70805	317	5	11.4859	317	5	14.0185	ND
ET707045.1	420	4	8.25427	374	5	14.5326	374	6	19.795	375	6	24.9999	ND
ET707120.1	636	4	7.56838	636	5	11.1407	193	6	19.795	314	5	18.7383	ND
ET708074.1	NA	NA	NA	630	3	1.60944	577	5	10.3972	566	3	2.63906	ND
ET708153.1	NA	NA	NA	334	3	1.60944	435	5	10.3972	494	3	2.63906	ND
ET710473.1	143	4	4.96981	127	4	9.62437	191	5	17.7242	142	5	11.213	ND
ET710883.1	NA	NA	NA	222	4	8.34877	243	4	6.86797	167	5	10.5791	ND
ET711440.1	392	5	8.31777	392	5	9.27313	371	6	12.7122	649	6	12.3642	ND
ET712441.1	NA	NA	NA	222	3	1.60944	317	6	15.6481	218	5	12.022	ND
ET712507.1	NA	NA	NA	NA	NA	NA	331	6	15.6481	406	5	11.4859	ND
ET715152.1	NA	NA	NA	200	4	4.79579	188	5	11.42	180	4	6.18208	ND
ET715177.1	NA	NA	NA	385	4	11.0269	284	4	5.78074	284	3	2.89037	ND
ET716182.1	142	3	5.34711	141	3	7.12044	122	5	12.4294	118	4	9.04358	ND
ET716480.1	NA	NA	NA	507	3	2.70805	429	5	9.88751	429	5	11.0666	ND
ET717375.1	NA	NA	NA	733	3	4.75359	NA	NA	NA	733	4	12.6772	ND
ET717833.1	NA	NA	NA	NA	NA	NA	238	3	5.53339	241	5	10.5791	ND
ET718019.1	NA	NA	NA	572	3	2.07944	666	4	7.82405	666	5	10.1019	ND
ET718104.1	NA	NA	NA	297	3	2.07944	227	4	7.82405	203	5	10.1019	ND
ET718171.1	601	3	4.80402	602	4	8.90869	592	4	7.82405	567	5	17.4334	ND
ET718258.1	250	3	4.80402	249	4	8.90869	259	4	7.82405	356	5	17.4334	ND
ET720778.1	NA	NA	NA	100	4	3.89182	144	4	10.1875	708	3	1.94591	ND
ET721528.1	148	3	2.48491	152	4	6.27099	122	5	18.2122	122	4	12.397	ND
ET721533.1	116	4	13.1888	209	4	5.1299	113	4	8.81344	111	4	9.10775	ND
ET721745.1	240	3	3.04452	154	4	3.21888	100	5	10.2036	135	4	3.89182	0:smRNA7102412:[199,178] miR37
ET721924.1	508	3	1.94591	343	3	2.07944	411	5	7.19369	484	5	11.0666	ND
ET723583.1	NA	NA	NA	116	4	4.39445	160	5	12.283	149	5	12.022	ND
ET724039.1	711	3	6.54391	405	6	22.334	415	5	13.1461	430	4	7.22184	ND
ET724124.1	323	3	6.54391	533	5	16.7392	455	4	7.16704	556	3	3.58352	ND
ET724322.1	732	3	1.94591	781	3	2.48491	708	4	8.12089	708	5	11.9109	ND
ET724404.1	430	3	1.94591	477	3	2.48491	478	4	8.12089	430	5	11.9109	ND
ET726038.1	166	3	2.30259	106	4	5.27811	100	6	19.5312	101	5	16.7841	ND
ET726527.1	NA	NA	NA	480	3	4.43082	600	4	9.02172	625	4	10.9445	ND
ET726992.1	230	3	2.3979	228	6	9.59158	214	4	4.79579	186	6	12.7122	ND
ET727611.1	231	3	2.07944	256	4	8.7389	403	5	9.77429	232	5	13.0314	ND
ET727685.1	98	3	2.3979	540	4	8.7389	155	6	11.9829	540	5	13.0314	ND
ET728188.1	132	3	3.68888	149	4	6.73459	156	5	19.1556	102	5	16.4668	ND
ET728264.1	169	3	3.17805	122	3	4.14313	122	4	12.7226	128	4	10.9696	ND
ET728546.1	355	3	1.94591	357	3	3.8712	309	5	18.0776	357	5	18.5709	ND
ET730262.1	580	3	1.94591	566	3	3.82864	565	5	11.6136	579	4	7.05272	ND
ET731785.1	142	4	7.97797	262	4	14.1431	132	5	9.65663	143	4	7.5224	ND
ET731873.1	395	3	1.94591	292	5	7.19369	206	6	11.9829	206	6	11.9829	ND
ET735218.1	207	3	3.61092	132	3	3.82864	136	5	12.3326	136	4	7.61332	ND
ET736861.1	361	3	1.60944	346	3	1.79176	316	5	21.6457	316	4	14.8012	ND
ET738011.1	688	3	2.89037	688	4	5.88888	678	4	12.0995	678	4	12.4091	ND
ET738092.1	512	3	2.89037	512	4	5.88888	522	4	12.0995	522	4	12.4091	ND
ET739860.1	154	3	2.63906	158	3	5.46806	175	5	14.5326	158	4	6.51619	ND
ET740095.1	290	3	1.60944	353	4	4.60517	353	5	10.9128	421	5	8.67112	ND
ET740825.1	NA	NA	NA	120	3	2.30259	117	5	13.0701	329	5	9.88751	ND
ET743146.1	272	3	2.07944	271	5	13.328	271	5	13.693	271	5	13.0314	ND
ET744583.1	NA	NA	NA	248	3	4.44265	155	4	9.68837	224	4	10.4622	ND
ET744778.1	239	3	1.79176	207	3	2.99573	286	5	10.7506	289	5	7.69485	ND
ET745801.1	407	4	5.54518	407	5	13.328	393	4	9.89752	393	4	8.99962	ND
ET748045.1	NA	NA	NA	NA	NA	NA	292	5	11.0666	306	4	5.88888	ND
ET748652.1	NA	NA	NA	261	3	4.14313	261	4	11.8107	237	4	12.7295	ND
ET748905.1	238	4	5.1299	239	4	7.1107	238	5	20.3192	238	4	14.8459	ND
ET749259.1	NA	NA	NA	208	3	1.60944	282	4	7.82405	258	6	13.6048	ND
ET750534.1	288	3	2.63906	396	3	3.21888	371	4	5.54518	300	5	18.9515	ND
ET754213.1	129	4	6.43775	152	5	12.6141	146	6	24.3471	176	5	18.6618	ND
ET754984.1	NA	NA	NA	NA	NA	NA	239	4	5.54518	330	6	12.1781	ND
ET755931.1	NA	NA	NA	530	4	4.79579	254	4	6.59167	254	5	13.0701	ND
ET756889.1	NA	NA	NA	NA	NA	NA	196	5	10.8328	223	4	7.22184	ND
ET756975.1	192	3	1.79176	675	5	7.91717	128	5	10.9128	184	4	6.93147	ND
ET757918.1	148	4	5.88888	200	5	10.9907	200	6	24.0451	200	5	16.6705	ND
ET760793.1	313	3	2.30259	303	5	10.9128	309	6	14.4437	310	5	13.7854	ND
ET760836.1	644	3	2.07944	644	4	5.1299	433	6	12.1781	554	5	7.19369	ND
ET760869.1	NA	NA	NA	181	3	1.60944	115	3	1.79176	125	4	12.6271	ND
ET762755.1	550	3	1.79176	528	3	4.21951	406	4	9.91165	504	5	12.83	ND
ET764665.1	225	3	2.07944	216	4	4.79579	230	5	11.9109	230	6	16.5725	ND
ET768026.1	NA	NA	NA	745	5	8.31777	742	5	10.3972	793	4	7.37776	2:smRNA6623295:[798,775] miR15
ET769276.1	380	3	3.29584	319	5	7.69485	580	5	11.6136	362	5	9.27313	ND
ET770724.1	570	3	1.60944	576	4	4.79579	575	5	10.2036	601	4	6.86797	ND
ET772410.1	315	4	4.60517	285	5	8.9872	294	3	6.36647	294	4	13.1529	ND
ET772477.1	301	4	4.60517	188	4	7.78364	280	3	6.36647	280	4	13.1529	ND
ET772548.1	470	4	4.60517	476	5	8.9872	515	3	6.36647	515	4	13.1529	ND
ET772620.1	470	4	4.60517	476	5	8.9872	515	3	6.36647	515	4	13.1529	ND
ET773913.1	332	3	3.3322	314	3	3.66356	209	7	32.4155	209	8	37.6032	ND
ET773973.1	555	3	2.99573	497	4	8.22175	522	5	11.213	555	4	9.55825	ND
ET774924.1	NA	NA	NA	NA	NA	NA	115	5	11.0666	115	6	13.986	ND
ET775566.1	NA	NA	NA	506	3	2.56495	581	5	11.7955	330	4	9.437	ND
ET775636.1	NA	NA	NA	484	3	1.94591	356	5	10.1019	474	5	6.23832	ND
ET775642.1	NA	NA	NA	318	3	2.56495	219	5	11.7955	470	4	9.437	ND
ET775809.1	227	4	6.43775	131	4	10.1378	137	4	11.7833	122	4	8.18869	ND
ET775860.1	668	4	6.43775	716	4	10.0997	645	5	11.7361	272	4	6.93147	ND
ET775997.1	NA	NA	NA	445	4	6.08904	424	5	11.7955	424	6	16.8188	ND
ET776225.1	310	4	4.96981	159	5	9.65663	170	5	10.9128	185	4	9.62437	ND
ET776288.1	310	4	4.96981	159	5	9.65663	170	5	10.9128	185	4	9.62437	ND
ET776361.1	378	3	2.56495	476	4	6.43775	404	6	13.3288	378	5	9.53416	ND
ET776430.1	500	3	1.60944	548	3	1.79176	562	5	12.022	499	4	6.51619	ND
ET776498.1	NA	NA	NA	541	3	1.79176	455	5	12.022	421	4	4.79579	ND
ET777194.1	NA	NA	NA	NA	NA	NA	149	5	11.6136	197	3	4.14313	ND
ET779092.1	246	3	2.48491	208	4	6.08904	208	4	7.78364	222	5	10.3972	ND
ET779871.1	NA	NA	NA	585	3	1.79176	513	6	16.3774	585	5	12.3814	ND
ET779871.1	NA	NA	NA	NA	NA	NA	NA	NA	NA	585	5	12.3814	ND
ET779929.1	NA	NA	NA	274	4	3.89182	370	6	16.3774	703	3	1.79176	ND
ET780085.1	211	5	7.69485	237	4	10.515	211	5	20.3261	210	5	12.2326	ND
ET780199.1	NA	NA	NA	NA	NA	NA	383	6	16.3774	716	3	1.79176	ND
ET780211.1	213	3	4.80402	237	4	10.515	211	5	20.3261	210	5	12.2326	ND
ET780660.1	NA	NA	NA	123	3	3.68888	397	8	16.9993	421	5	8.12415	ND
ET780718.1	463	3	4.26268	463	3	6.50129	797	8	16.9993	730	5	9.65663	ND
ET782352.1	364	3	2.3979	392	3	3.43399	518	3	2.70805	517	5	11.42	ND
ET782719.1	NA	NA	NA	688	3	6.52062	660	5	12.83	664	4	9.60804	ND
ET787121.1	155	4	7.7003	130	6	12.1781	126	5	8.49964	117	5	8.31777	ND
ET788307.1	NA	NA	NA	380	4	4.39445	258	5	11.0666	258	5	11.42	ND
ET791664.1	413	3	3.97029	346	4	8.46821	337	7	15.2226	413	4	10.9613	ND
ET792298.1	NA	NA	NA	816	4	8.76405	671	6	14.7555	792	5	9.65663	ND
ET792438.1	235	3	3.73767	235	3	4.68213	129	4	5.54518	159	6	12.3642	ND
ET794996.1	NA	NA	NA	111	4	3.89182	117	5	13.5654	117	4	8.68761	ND
ET796608.1	NA	NA	NA	310	4	3.89182	293	5	11.7955	293	4	8.31777	ND
ET796643.1	NA	NA	NA	605	4	3.89182	535	5	11.7955	535	4	8.31777	ND
ET797346.1	NA	NA	NA	NA	NA	NA	343	4	12.0176	368	4	12.9261	ND
ET797395.1	NA	NA	NA	598	3	4.70953	686	3	6.09807	664	4	12.3224	ND
ET798814.1	NA	NA	NA	766	5	8.9872	838	5	12.5232	176	5	7.69485	ND
ET798924.1	388	3	6.59304	273	5	11.213	250	6	15.805	335	5	14.1555	ND
ET799447.1	NA	NA	NA	163	3	1.79176	127	5	11.2836	127	6	13.6048	ND
ET800295.1	545	3	3.93183	520	5	15.8648	546	5	20.3158	594	4	14.8436	ND
ET800819.1	NA	NA	NA	NA	NA	NA	587	3	6.76504	587	4	14.84	ND
ET801487.1	110	3	1.60944	208	3	1.79176	177	6	12.3642	122	5	10.3972	ND
ET802063.1	578	4	3.89182	650	4	8.37931	642	5	12.2326	690	5	10.8328	ND
ET802172.1	191	3	2.07944	267	3	3.43399	302	4	12.2711	254	4	12.0274	ND
ET802543.1	NA	NA	NA	371	5	6.59167	371	4	11.0982	371	5	18.9461	ND
ET803692.1	387	3	2.3979	377	4	4.60517	371	6	15.7273	371	6	18.0434	ND
ET804267.1	512	3	3.17805	293	5	13.328	269	5	13.693	269	5	13.0314	ND
ET805497.1	566	3	1.79176	571	3	2.89037	544	5	12.283	563	4	4.79579	ND
ET805681.1	NA	NA	NA	391	3	1.60944	397	4	6.99302	396	5	11.3526	ND
ET807423.1	458	4	7.47534	462	4	5.66643	461	5	20.1607	458	5	10.7506	ND
ET808286.1	NA	NA	NA	NA	NA	NA	163	4	13.8571	163	3	7.28139	ND
ET808709.1	439	4	5.78074	554	6	13.0324	500	6	20.3256	498	6	14.9507	ND
ET808709.1	NA	NA	NA	NA	NA	NA	500	6	20.3256	NA	NA	NA	ND
ET809255.1	167	3	1.60944	139	4	6.51619	150	4	12.5608	149	5	16.3142	ND
ET810952.1	184	4	8.25427	160	4	9.68837	349	5	18.1563	180	6	16.3774	ND
ET811116.1	395	5	11.6136	395	5	13.8749	366	7	15.2226	371	4	9.57498	ND
ET812484.1	266	3	1.94591	292	3	4.7185	266	5	20.3158	265	5	12.2326	ND
ET816231.1	500	3	5.34711	379	4	9.32688	272	6	11.9829	500	5	13.8454	ND
ET816429.1	NA	NA	NA	233	4	6.93147	233	5	14.6935	183	5	10.5791	ND
ET823095.1	NA	NA	NA	NA	NA	NA	307	4	10.6558	311	4	7.16704	ND
ET823586.1	373	3	3.04452	373	4	7.16704	315	5	11.42	NA	NA	NA	ND
ET825468.1	199	3	1.94591	NA	NA	NA	148	6	24.4013	172	7	28.0474	ND
ET827789.1	235	4	5.1299	249	4	6.08904	235	5	11.2836	235	5	10.9128	ND
ET827812.1	254	3	3.52636	302	3	4.41884	148	5	11.7361	195	5	10.3972	ND
ET828266.1	137	3	2.3979	102	5	10.2036	109	6	10.5562	164	6	11.3329	ND
ET831604.1	420	3	2.56495	407	5	6.23832	394	6	13.3288	420	5	9.53416	ND
ET831716.1	NA	NA	NA	NA	NA	NA	135	6	10.5562	107	3	3.52636	ND
ET831883.1	NA	NA	NA	NA	NA	NA	121	6	15.0448	170	4	12.4172	ND
ET832131.1	NA	NA	NA	329	3	2.07944	235	5	10.7506	200	4	4.15888	ND
ET832817.1	NA	NA	NA	NA	NA	NA	259	5	12.9922	278	4	10.408	ND
ET834325.1	734	4	4.79579	734	4	7.05272	686	6	20.0691	690	5	12.4294	ND
ET835562.1	339	4	3.89182	126	5	10.9128	315	4	7.86365	351	4	4.15888	ND
ET836288.1	526	3	4.80402	527	3	4.38203	528	5	20.3261	576	4	14.8459	ND
ET836368.1	NA	NA	NA	NA	NA	NA	594	4	13.5462	594	4	14.8459	ND
ET839651.1	127	3	2.70805	115	5	13.3977	121	5	9.13357	145	6	13.7359	ND
ET839906.1	399	3	3.3673	397	3	4.15888	397	4	12.3724	400	5	12.7023	0:smRNA6623295:[328,305] miR15
ET840065.1	NA	NA	NA	NA	NA	NA	298	6	12.1781	312	4	4.15888	ND
ET840169.1	655	3	2.77259	655	4	6.18208	497	6	11.3329	679	4	3.58352	ND
ET841899.1	443	4	7.61332	453	4	5.66643	419	6	13.8629	443	6	14.6542	ND
ET846855.1	284	5	8.12415	284	6	12.3642	336	7	16.4792	280	5	12.9122	ND
ET846890.1	654	4	4.60517	718	6	12.542	642	7	16.4792	717	6	11.3329	ND
ET849344.1	524	4	4.15888	476	5	8.31777	253	6	15.5673	259	5	9.40648	ND
ET849424.1	457	4	4.15888	457	5	8.31777	632	6	15.5673	674	5	9.40648	ND
ET849732.1	NA	NA	NA	413	3	1.60944	216	4	4.60517	142	5	10.302	ND
ET849974.1	482	3	2.63906	590	3	3.21888	565	4	5.54518	494	5	18.9515	ND
ET850051.1	419	3	2.63906	383	3	3.21888	431	3	5.54518	431	5	18.9515	ND
ET851238.1	NA	NA	NA	314	4	3.58352	268	4	5.88888	268	5	10.1019	ND
ET853063.1	NA	NA	NA	306	3	1.60944	141	5	11.9109	141	5	14.1555	ND
ET853115.1	NA	NA	NA	147	3	2.77259	187	7	16.0944	260	5	8.9872	ND
ET854530.1	555	3	3.78419	504	3	1.94591	507	4	8.28627	507	5	12.2326	ND
ET854605.1	562	3	3.78419	589	3	1.94591	514	4	8.28627	514	5	12.2326	ND
ET855147.1	290	4	3.89182	290	5	12.569	276	5	14.6256	276	5	14.4366	ND
ET855395.1	543	4	3.89182	541	5	11.3526	427	5	13.2202	431	5	11.6755	ND
ET855767.1	340	4	5.78074	356	4	13.3692	307	5	16.366	379	5	15.2628	ND
ET859393.1	280	3	1.79176	221	3	2.19722	200	5	10.9128	195	5	16.9784	ND
ET860262.1	NA	NA	NA	501	3	2.77259	306	6	11.3329	354	4	3.89182	ND
ET860988.1	NA	NA	NA	101	4	4.39445	108	4	11.0349	111	5	12.1813	ND
ET861667.1	156	4	4.15888	158	4	7.32712	136	6	24.2178	136	6	22.3189	ND
ET863440.1	270	3	2.07944	306	3	1.60944	305	5	12.2326	281	4	9.62437	ND
ET864306.1	NA	NA	NA	120	4	4.79579	109	4	9.26946	103	4	10.0997	ND
ET865802.1	226	4	5.88888	222	6	13.7359	239	6	10.5562	273	5	9.77429	ND
ET866540.1	NA	NA	NA	413	3	6.90274	425	5	20.7827	425	5	21.8297	ND
ET868708.1	646	4	6.18208	646	5	10.9128	666	5	10.3972	703	3	1.79176	ND
ET869956.1	NA	NA	NA	378	4	5.88888	350	5	19.0787	350	4	13.2928	ND
ET870319.1	499	3	2.30259	497	4	4.60517	485	4	12.3476	485	4	11.3807	ND
ET871416.1	235	3	1.60944	162	4	3.21888	287	5	10.666	209	5	9.99661	ND
ET873528.1	NA	NA	NA	100	3	1.60944	104	4	6.43775	107	5	18.9461	ND
ET874031.1	NA	NA	NA	129	4	3.21888	179	6	10.8322	127	4	7.86365	ND
ET876436.1	195	4	6.66441	186	6	15.2266	200	6	15.3146	193	5	12.6141	ND
ET876924.1	NA	NA	NA	NA	NA	NA	376	4	11.9879	376	3	5.73657	ND
ET879062.1	NA	NA	NA	NA	NA	NA	452	5	10.9907	473	4	7.37776	ND
ET879169.1	153	4	3.58352	147	3	2.3979	163	4	4.79579	143	6	14.1054	ND
ET880327.1	NA	NA	NA	267	4	6.27099	271	4	7.97797	271	5	10.3972	ND
ET883815.1	518	4	8.28627	402	5	14.5561	567	6	24.1035	381	7	26.8532	ND
ET884989.1	502	3	3.17805	503	4	8.31777	503	4	12.7261	578	6	18.0872	ND
ET885046.1	NA	NA	NA	209	3	2.89037	208	4	12.7261	109	6	18.0872	ND
ET886300.1	566	3	2.48491	512	5	12.788	566	5	7.91717	427	4	6.27099	ND
ET886530.1	NA	NA	NA	169	5	7.69485	195	4	10.1875	194	5	10.9128	ND
ET888293.1	NA	NA	NA	209	4	5.4161	205	5	14.6026	213	4	6.80239	ND
ET888425.1	NA	NA	NA	366	4	3.21888	443	5	10.1019	282	4	3.21888	ND
ET888839.1	NA	NA	NA	NA	NA	NA	228	5	12.8714	108	4	8.66147	ND
ET890221.1	197	3	1.94591	197	3	3.17805	751	3	2.19722	198	5	10.7506	ND
ET892551.1	NA	NA	NA	218	6	12.7122	274	4	4.39445	253	4	5.54518	ND
ET892617.1	NA	NA	NA	310	6	12.7122	278	4	4.39445	299	4	5.54518	ND
ET892915.1	104	3	2.70805	527	5	7.45472	137	6	16.7586	137	6	15.2266	ND
ET892994.1	584	4	5.54518	511	6	16.878	551	6	16.7586	551	6	15.2266	ND
ET894824.1	NA	NA	NA	365	4	7.94058	398	6	11.9829	356	5	11.4859	ND
ET894904.1	NA	NA	NA	590	4	7.94058	509	6	11.9829	599	5	11.4859	ND
ET897502.1	391	3	4.2485	338	4	8.93182	342	5	12.788	292	4	7.32712	ND
ET899856.1	NA	NA	NA	597	5	6.23832	598	4	4.60517	574	5	10.1019	ND
ET900782.1	468	3	2.19722	468	3	4.11087	429	4	13.8433	406	4	9.50718	ND
ET903590.1	180	3	2.48491	213	4	4.79579	177	6	13.4692	199	6	8.7889	ND
ET903891.1	NA	NA	NA	174	3	2.63906	109	6	13.1833	105	4	7.47534	ND
ET905359.1	NA	NA	NA	212	4	6.27099	186	5	14.6256	186	5	14.4366	ND
ET905424.1	610	4	5.66643	481	4	13.3817	504	4	11.0509	624	5	15.1303	ND
ET907684.1	NA	NA	NA	415	4	3.58352	740	4	11.1745	738	5	9.65663	ND
ET907805.1	541	3	2.70805	541	3	3.21888	565	4	11.1745	567	5	9.65663	ND
ET909343.1	162	3	3.7612	NA	NA	NA	133	6	19.8233	118	5	14.738	ND
ET909513.1	631	3	2.77259	632	4	5.1299	681	5	10.7506	632	5	10.7506	ND
ET909513.1	NA	NA	NA	NA	NA	NA	NA	NA	NA	632	5	10.7506	ND
ET911880.1	397	3	1.60944	262	4	5.66643	367	5	11.3526	392	4	6.80239	ND
ET912850.1	203	3	1.60944	347	5	7.69485	258	6	11.5615	272	5	10.3972	ND
ET914934.1	NA	NA	NA	NA	NA	NA	100	4	10.3296	117	4	8.52536	ND
ET918248.1	NA	NA	NA	NA	NA	NA	675	5	14.6935	626	4	5.54518	ND
ET918375.1	432	3	4.12713	428	4	9.437	133	6	20.2756	132	5	19.4447	ND
ET919142.1	379	3	2.07944	379	4	4.79579	361	5	10.5791	379	4	7.1107	ND
ET920460.1	NA	NA	NA	422	4	9.75039	422	7	17.1699	422	5	12.3326	ND
ET920904.1	118	3	3.63759	118	5	11.5504	118	4	8.37931	118	3	3.97029	ND
ET925247.1	709	3	1.60944	NA	NA	NA	648	5	14.6026	769	4	9.4724	ND
ET925311.1	137	3	3.13549	143	5	7.19369	256	5	15.5115	254	5	17.1013	ND
ET925673.1	463	4	7.27517	440	4	9.62437	417	5	18.135	417	5	18.5893	ND
ET925749.1	581	3	3.63759	585	3	4.74493	555	4	12.0028	585	4	11.8324	ND
ET928281.1	NA	NA	NA	372	3	2.77259	372	5	12.022	372	4	7.32712	ND
ET929056.1	NA	NA	NA	NA	NA	NA	199	6	11.9829	199	4	5.4161	ND
ET929126.1	NA	NA	NA	NA	NA	NA	199	6	11.9829	199	4	5.4161	ND
ET930499.1	230	3	2.07944	299	5	10.2036	245	6	11.7778	275	4	10.1875	ND
ET932696.1	NA	NA	NA	416	3	3.63759	294	6	14.6542	365	5	13.7549	ND
ET933798.1	NA	NA	NA	NA	NA	NA	521	5	13.0314	521	3	4.30407	ND
ET934754.1	NA	NA	NA	178	4	7.32712	257	6	12.8755	247	5	6.90776	ND
ET935661.1	NA	NA	NA	NA	NA	NA	139	6	24.3652	138	5	13.2565	ND
ET935737.1	NA	NA	NA	NA	NA	NA	139	6	24.3652	138	5	13.2565	ND
ET936812.1	114	3	1.79176	213	4	5.88888	115	5	10.302	168	4	9.08659	ND
ET937052.1	NA	NA	NA	120	3	2.19722	120	5	10.9128	100	5	7.69485	ND
ET937221.1	NA	NA	NA	436	4	4.79579	336	5	11.3526	336	4	7.61332	ND
ET938038.1	142	3	1.60944	126	3	2.77259	122	7	26.1287	153	5	14.6935	ND
ET939106.1	669	3	1.94591	672	3	2.3979	563	5	10.666	564	3	5.15906	ND
ET940058.1	NA	NA	NA	515	4	10.6558	321	5	8.31777	192	4	4.15888	ND
ET940811.1	320	3	3.52636	318	4	13.2745	318	5	12.83	113	5	8.83332	ND
ET941375.1	522	4	6.43775	522	5	13.5978	517	7	19.2507	504	6	12.1781	ND
ET941436.1	563	4	6.43775	539	5	13.5978	544	7	19.2507	557	6	12.1781	ND
ET943753.1	374	3	2.56495	408	5	14.8463	388	5	15.5789	413	5	11.0666	ND
ET946060.1	NA	NA	NA	244	3	2.70805	245	4	10.4299	244	4	6.27099	ND
ET946229.1	NA	NA	NA	NA	NA	NA	245	4	10.4299	244	4	6.27099	ND
ET947622.1	119	4	7.27517	143	5	11.0666	124	6	16.5085	113	5	18.6677	ND
ET947904.1	335	3	1.94591	320	4	6.86797	344	5	12.6141	344	5	13.4994	ND
ET949057.1	NA	NA	NA	468	3	2.56495	365	5	10.8328	420	3	4.8828	ND
ET949092.1	183	3	3.29584	216	5	11.42	226	5	11.3526	250	4	7.16704	ND
ET949720.1	NA	NA	NA	NA	NA	NA	366	3	5.45104	366	4	10.1875	ND
ET949989.1	248	4	4.15888	220	3	3.17805	439	5	7.91717	299	5	10.9907	ND
ET950092.1	NA	NA	NA	255	3	1.60944	215	6	13.0324	213	5	10.5791	ND
ET950894.1	686	3	1.94591	686	3	3.63759	615	4	8.25427	689	4	10.1628	ND
ET950967.1	126	3	1.94591	126	3	3.63759	101	4	8.25427	99	4	10.1628	ND
ET951597.1	NA	NA	NA	275	3	2.70805	255	5	13.432	272	5	12.4766	ND
ET951919.1	562	3	4.40672	559	4	8.60813	541	5	11.6755	539	6	15.9559	ND
ET952379.1	NA	NA	NA	243	4	6.66441	149	5	9.77429	125	5	10.1019	ND
ET952848.1	NA	NA	NA	493	3	2.56495	321	5	11.0666	320	5	9.27313	ND
ET953248.1	NA	NA	NA	161	4	5.54518	115	6	11.3329	146	3	2.83321	ND
ET954089.1	204	3	6.55536	454	5	9.53416	420	5	10.302	292	5	12.0761	ND
ET954187.1	297	4	3.58352	296	4	8.0861	312	5	6.59167	296	5	12.3326	ND
ET954497.1	215	4	3.89182	143	6	16.878	103	6	16.7586	103	6	15.2266	ND
ET954603.1	228	4	3.89182	156	6	16.878	116	6	16.7586	116	6	15.2266	ND
ET954649.1	228	3	2.56495	326	4	6.43775	254	6	13.3288	228	5	9.53416	ND
ET954849.1	220	3	3.13549	NA	NA	NA	200	5	6.23832	222	5	16.2215	ND
ET955865.1	167	3	2.07944	131	3	1.60944	159	6	15.2266	230	6	14.4437	ND
ET955866.1	184	3	2.07944	189	3	2.3979	176	6	15.2266	247	6	14.4437	ND
ET956206.1	NA	NA	NA	283	3	1.60944	242	5	10.8328	242	3	2.94444	ND
ET956644.1	NA	NA	NA	226	4	5.4161	329	5	10.4895	268	5	6.59167	ND
ET957423.1	424	4	3.21888	298	3	1.94591	306	6	13.7359	400	5	11.6755	ND
ET958720.1	NA	NA	NA	623	4	6.08904	543	5	11.967	640	4	9.0652	ND
ET959742.1	NA	NA	NA	197	3	3.2581	163	4	5.78074	123	5	10.9128	ND
ET960061.1	NA	NA	NA	NA	NA	NA	176	5	9.13357	170	4	13.2928	ND
ET961133.1	147	3	2.56495	173	5	7.91717	146	5	7.45472	146	6	12.542	ND
ET964649.1	429	3	1.60944	544	3	1.60944	546	4	9.08659	498	5	15.2996	ND
ET966807.1	NA	NA	NA	203	3	2.70805	480	3	2.89037	163	4	5.78074	ND
ET967465.1	336	5	8.49964	336	6	14.3341	387	6	13.0324	534	7	16.2905	ND
ET967690.1	104	4	7.7003	129	6	12.8755	162	5	17.3515	146	5	8.67112	ND
ET969245.1	522	3	2.94444	667	3	1.94591	535	4	6.59167	509	5	10.1019	ND
ET969318.1	351	3	2.94444	254	3	1.94591	266	4	6.59167	292	5	10.1019	ND
ET970576.1	318	3	1.94591	299	4	5.4161	165	6	15.1368	212	5	5.83773	ND
ET970643.1	510	3	1.94591	577	3	2.48491	663	5	11.213	664	5	5.37528	ND
ET970971.1	NA	NA	NA	284	5	8.67112	342	4	12.335	344	4	9.7656	0:smRNA6623295:[273,250] miR15
ET971478.1	394	3	4.09434	308	4	9.45478	342	5	16.6238	380	5	16.4042	ND
ET971491.1	NA	NA	NA	159	3	1.79176	230	6	12.1781	157	4	4.60517	ND
ET972822.1	451	4	5.78074	571	4	9.23024	532	5	11.0666	451	5	11.3526	ND
ET976381.1	163	3	1.60944	147	3	2.30259	144	5	13.0701	149	6	14.2214	ND
ET978682.1	NA	NA	NA	NA	NA	NA	244	7	29.7662	244	5	16.4668	ND
ET979220.1	226	4	5.54518	374	6	10.2598	409	7	29.581	326	6	18.9448	ND
ET979756.1	NA	NA	NA	NA	NA	NA	317	6	11.5615	626	5	10.1019	ND
ET979836.1	NA	NA	NA	189	4	3.58352	129	6	12.3642	129	6	10.5562	ND
ET983235.1	NA	NA	NA	300	3	2.89037	239	5	11.2836	232	4	9.59158	ND
ET985669.1	272	3	2.3979	191	4	5.1299	169	6	19.0487	249	7	21.0975	ND
ET990387.1	NA	NA	NA	NA	NA	NA	414	6	10.8322	575	3	1.94591	ND
ET990416.1	NA	NA	NA	548	4	4.39445	498	5	10.9128	498	4	7.56838	ND
ET990890.1	NA	NA	NA	490	3	1.94591	414	5	12.6585	194	3	2.19722	ND
ET991777.1	NA	NA	NA	204	3	2.48491	155	4	6.27099	155	5	10.4895	ND
ET993239.1	NA	NA	NA	103	4	3.58352	98	5	11.6755	98	3	4.14313	ND
ET994663.1	NA	NA	NA	255	4	4.39445	277	4	7.22184	185	6	10.5562	ND
ET996481.1	NA	NA	NA	125	3	3.68888	112	6	9.59158	221	4	13.2928	ND
ET996770.1	NA	NA	NA	NA	NA	NA	136	6	12.8755	205	3	6.64249	ND
ET996905.1	NA	NA	NA	112	3	2.19722	130	5	10.3972	130	5	8.9872	ND
ET997523.1	292	3	3.2581	220	5	11.3526	244	5	12.5232	196	5	13.5326	ND
ET998290.1	NA	NA	NA	NA	NA	NA	213	5	12.9922	213	4	6.73459	ND
ET999482.1	NA	NA	NA	123	3	1.94591	123	6	13.0324	100	4	3.89182	ND
ET999934.1	NA	NA	NA	177	3	1.60944	176	5	10.2036	176	3	2.63906	ND
FH000072.1	NA	NA	NA	228	4	8.31777	150	6	24.3471	228	5	18.4773	ND
FH001735.1	211	3	1.79176	164	3	2.70805	267	5	16.6589	339	4	12.6271	ND
FH001810.1	558	3	3.21888	166	3	2.3979	267	5	16.6589	411	4	12.6271	ND
FH002079.1	666	3	1.79176	711	3	2.83321	562	5	16.6589	442	4	12.6307	ND
FH003632.1	NA	NA	NA	NA	NA	NA	683	6	10.2598	709	4	4.39445	ND
FH003763.1	NA	NA	NA	288	3	2.63906	250	6	10.2598	272	4	4.39445	ND
FH004043.1	NA	NA	NA	NA	NA	NA	121	6	10.5562	120	4	7.90249	ND
FH004095.1	NA	NA	NA	NA	NA	NA	121	6	10.5562	120	4	7.90249	ND
FH004311.1	NA	NA	NA	NA	NA	NA	292	4	10.419	290	4	12.6772	ND
FH004448.1	NA	NA	NA	NA	NA	NA	292	4	10.419	290	3	6.3315	ND
FH004453.1	NA	NA	NA	NA	NA	NA	292	4	10.419	290	4	12.6772	ND
FH006281.1	NA	NA	NA	NA	NA	NA	413	4	10.4299	386	5	8.49964	ND
FH007431.1	108	4	6.43775	128	5	10.3972	104	6	18.7285	104	6	17.1618	ND
FH007571.1	264	3	2.56495	146	4	6.18208	142	5	9.65663	188	5	13.0701	ND
FH007706.1	404	3	2.56495	360	6	9.59158	346	5	15.9099	346	4	10.397	ND
FH008544.1	NA	NA	NA	189	4	4.79579	130	6	11.3329	130	4	4.15888	ND
FH009978.1	NA	NA	NA	685	4	11.374	690	3	2.89037	685	3	4.49981	ND
FH010247.1	NA	NA	NA	432	4	10.9192	435	5	12.022	441	5	13.0314	ND
FH013523.1	NA	NA	NA	NA	NA	NA	504	5	10.7506	220	5	9.65663	ND
FH013699.1	NA	NA	NA	166	4	4.79579	104	5	12.4294	153	4	5.27811	ND
FH014370.1	NA	NA	NA	169	3	2.56495	214	5	7.69485	165	5	11.0666	ND
FH014445.1	NA	NA	NA	595	3	2.56495	526	5	7.69485	599	5	11.0666	ND
FH016077.1	NA	NA	NA	280	3	1.60944	310	4	3.21888	310	6	11.5615	ND
FH016298.1	NA	NA	NA	528	4	7.32712	473	6	12.8755	459	5	6.90776	ND
FH018001.1	385	3	2.3979	383	5	6.90776	412	5	7.45472	360	6	11.9829	ND
FH019541.1	NA	NA	NA	NA	NA	NA	118	6	24.3833	145	6	18.4207	ND
FH021911.1	NA	NA	NA	115	3	1.60944	183	5	9.53416	132	6	10.5562	ND
FH022303.1	648	3	2.30259	600	3	3.3322	549	4	7.05272	526	4	11.1968	ND
FH022712.1	NA	NA	NA	473	4	10.6558	611	3	1.79176	NA	NA	NA	ND
FH024042.1	731	3	1.60944	650	3	3.13549	588	5	10.1019	485	3	5.99396	1:smRNA6623295:[653,630]2:smRNA6623295:[707,684] miR15
FH025502.1	453	4	7.05272	243	6	12.3642	413	6	23.6432	503	7	16.2905	ND
FH025609.1	347	3	1.79176	593	4	4.79579	118	7	12.4245	269	4	9.0652	ND
FH026369.1	529	5	11.6136	544	6	15.2266	558	5	11.42	551	5	12.6141	ND
FH026698.1	528	4	7.7003	528	5	13.5326	542	5	10.2036	542	4	6.51619	ND
FH027612.1	198	3	2.30259	153	5	11.213	151	7	21.5874	148	6	18.4605	ND
FH027865.1	205	4	3.21888	457	5	8.83332	430	4	6.73459	430	6	14.8543	ND
FH028973.1	NA	NA	NA	247	4	7.86365	265	4	8.18869	153	5	19.0052	ND
FH029497.1	NA	NA	NA	NA	NA	NA	551	6	12.7122	590	4	9.21034	ND
FH029849.1	284	4	7.05272	308	4	9.7656	286	5	15.354	286	5	14.1286	ND
FH030181.1	402	4	4.96981	386	4	7.5224	361	5	11.1407	358	4	8.76405	ND
FH030350.1	289	3	2.19722	267	4	4.39445	266	4	6.27099	265	4	12.2668	ND
FH030603.1	NA	NA	NA	380	3	1.79176	456	4	7.86365	482	5	11.6136	ND
FH030704.1	NA	NA	NA	477	4	7.22184	329	6	11.5615	314	5	8.12415	ND
FH031187.1	184	4	5.88888	409	3	2.3979	146	4	7.90249	122	6	13.7359	ND
FH031695.1	NA	NA	NA	164	5	10.9907	165	5	10.3972	162	5	9.88751	0:smRNA5598121:[265,242] miR33
FH032051.1	109	3	2.07944	110	4	14.1431	110	5	10.9907	111	4	8.90869	ND
FH032922.1	517	3	2.56495	493	5	9.99661	544	5	13.4994	544	4	10.7781	ND
FH032974.1	NA	NA	NA	621	4	4.15888	573	6	13.0324	508	6	14.9507	ND
FH033015.1	249	3	1.60944	361	4	4.60517	290	6	10.2598	364	4	4.79579	ND
FH033550.1	137	3	2.3979	248	3	4.79579	160	5	12.3814	181	4	9.34566	ND
FH033992.1	NA	NA	NA	NA	NA	NA	431	5	13.9042	431	4	8.7889	ND
FH034964.1	NA	NA	NA	NA	NA	NA	106	4	12.6016	104	5	18.6498	ND
FH035134.1	NA	NA	NA	NA	NA	NA	309	3	3.3322	282	4	10.1628	ND
FH036584.1	421	4	4.15888	403	4	8.0861	421	5	8.49964	456	4	12.6415	ND
FH036789.1	132	3	1.60944	271	4	5.27811	286	5	10.302	329	4	4.39445	ND
FH038097.1	NA	NA	NA	NA	NA	NA	329	5	13.6299	329	5	13.5978	ND
FH038206.1	626	3	1.60944	698	4	4.96981	709	5	10.2036	656	5	7.45472	ND
FH039639.1	NA	NA	NA	537	3	4.02535	513	5	17.7647	537	4	12.7295	ND
FH040394.1	223	4	5.1299	223	4	3.89182	202	4	9.21034	202	4	10.2598	ND
FH040406.1	504	3	3.29584	517	5	9.40648	374	4	7.97797	234	5	10.9128	ND
FH040425.1	358	3	3.17805	334	5	9.40648	474	5	12.022	614	5	10.9128	ND
FH040901.1	318	3	1.94591	238	5	8.83332	274	5	9.77429	229	5	11.7955	ND
FH042060.1	NA	NA	NA	NA	NA	NA	247	6	11.5615	247	3	2.89037	ND
FH042671.1	393	4	8.22175	350	6	14.8543	349	6	20.6132	349	7	27.7648	ND
FH043238.1	144	3	5.30827	144	4	13.2719	142	6	15.8812	144	5	11.42	ND
FH043342.1	NA	NA	NA	404	3	2.63906	393	5	11.6136	393	4	9.3827	ND
FH044146.1	183	3	2.70805	183	3	3.82864	199	4	5.27811	156	6	14.9507	ND
FH045113.1	476	3	3.93183	360	5	11.42	476	4	9.71962	476	4	10.8411	ND
FH045237.1	489	4	4.15888	420	5	8.67112	489	6	23.5886	490	6	16.6975	ND
FH046277.1	NA	NA	NA	NA	NA	NA	100	4	10.4299	99	4	6.27099	ND
FH046947.1	NA	NA	NA	111	3	1.79176	117	4	7.42714	117	5	12.2326	ND
FH047730.1	257	4	8.28627	447	4	9.62437	430	5	18.0264	446	5	18.7091	ND
FH047787.1	373	3	1.79176	278	4	6.18208	155	5	12.2326	154	5	15.6285	ND
FH047901.1	99	3	3.52636	192	4	14.2425	141	5	14.8034	120	4	8.58092	ND
FH047924.1	NA	NA	NA	439	4	10.2598	491	4	8.95467	467	3	3.29584	ND
FH048076.1	399	3	2.19722	273	4	5.1299	138	6	12.1781	NA	NA	NA	ND
FH048573.1	167	3	1.79176	241	4	4.60517	241	5	10.9907	262	4	7.37776	ND
FH049721.1	602	5	5.83773	698	4	6.73459	588	5	10.4895	578	4	6.08904	ND
FH049987.1	304	4	4.15888	413	4	6.80239	365	6	22.5818	363	6	14.3341	ND
FH050064.1	682	4	4.15888	573	4	6.80239	573	6	22.5818	575	6	14.3341	ND
FH052546.1	NA	NA	NA	NA	NA	NA	532	3	4.30407	528	4	12.2668	ND
FH053455.1	NA	NA	NA	474	3	1.60944	421	5	16.682	445	5	18.9515	ND
FH054700.1	367	3	3.2581	367	4	5.54518	666	4	6.80239	369	4	10.8762	ND
FH058167.1	105	4	6.08904	225	5	11.42	398	4	3.21888	500	3	2.3979	ND
FH058625.1	268	4	5.54518	267	5	12.6141	403	6	23.5886	614	7	22.9756	ND
FH058638.1	521	3	2.89037	515	4	8.7389	527	5	11.7361	492	4	8.25427	ND
FH059123.1	197	3	3.29584	597	5	8.12415	591	7	21.5874	591	6	14.2214	ND
FH059325.1	NA	NA	NA	NA	NA	NA	279	5	11.7955	350	5	13.7549	ND
FH059675.1	NA	NA	NA	273	4	11.8856	290	4	5.66643	290	4	5.66643	ND
FH063337.1	377	3	1.79176	329	4	6.73459	311	5	10.7506	305	4	7.37776	ND
FH063557.1	468	4	5.66643	520	5	9.77429	468	6	17.9992	468	7	23.222	ND
FH065456.1	NA	NA	NA	165	4	3.21888	157	5	14.1014	136	5	11.42	ND
FH065699.1	NA	NA	NA	241	3	2.56495	341	5	11.0666	341	4	4.96981	ND
FH066730.1	222	4	7.1107	249	4	14.1397	196	6	14.1054	248	4	8.18869	ND
FH072796.1	NA	NA	NA	159	3	2.3979	157	4	8.63498	104	5	10.5791	ND
FH075558.1	NA	NA	NA	NA	NA	NA	387	5	9.40648	442	5	10.1019	ND
FH075925.1	NA	NA	NA	97	3	2.56495	107	5	10.302	106	5	12.3326	ND
FH079890.1	NA	NA	NA	NA	NA	NA	106	5	14.4366	129	4	5.1299	ND
FH080494.1	463	4	3.21888	517	4	7.61332	441	5	12.5232	479	5	11.5504	ND
FH080559.1	629	4	3.21888	663	4	4.60517	675	5	12.5232	613	5	11.5504	0:smRNA5469254:[657,634]4:smRNA5469254:[626,603] miR31
FH084019.1	NA	NA	NA	459	3	1.60944	468	4	10.6066	468	3	4.78749	ND
FH084337.1	110	3	2.56495	121	4	3.89182	103	5	9.53416	255	5	13.0314	ND
FH084410.1	260	3	1.60944	146	3	4.40672	337	4	10.408	209	5	8.31777	ND
FH084413.1	NA	NA	NA	107	3	2.07944	120	5	10.2036	131	4	7.42714	ND
FH084755.1	130	3	2.70805	123	5	6.59167	145	4	13.8978	158	5	19.1657	ND
FH089561.1	NA	NA	NA	563	3	3.17805	195	5	8.12415	193	5	10.9907	ND
FH092058.1	NA	NA	NA	190	4	3.89182	200	5	11.213	104	5	9.65663	ND
FH093772.1	344	5	11.0666	367	7	14.4519	315	7	13.8629	322	5	12.6141	ND
FH093969.1	NA	NA	NA	263	3	1.94591	317	3	2.94444	269	5	13.0701	ND
FH094759.1	484	4	4.79579	656	4	3.58352	384	6	20.4959	384	5	16.3273	ND
FH094844.1	430	4	4.39445	433	4	4.39445	132	6	24.0744	132	7	30.9413	ND
FH095142.1	NA	NA	NA	172	4	3.89182	184	5	10.7506	184	6	12.8755	ND
FH095578.1	NA	NA	NA	324	4	3.58352	332	5	14.4608	356	4	11.1745	0:smRNA6623295:[247,224] miR15
FH098845.1	NA	NA	NA	NA	NA	NA	556	5	14.8034	609	4	5.4161	ND
FH099474.1	NA	NA	NA	NA	NA	NA	155	4	6.59167	155	5	10.302	ND
FH101810.1	NA	NA	NA	196	4	4.60517	199	6	11.3329	157	4	3.58352	ND
FH102926.1	157	3	3.43399	143	3	2.83321	149	5	11.0666	146	6	12.542	ND
FH104111.1	589	3	1.60944	581	4	6.43775	586	5	11.4859	584	4	8.01467	1:smRNA5469254:[580,557]4:smRNA5469254:[549,526] miR31
FH105357.1	397	3	1.60944	214	3	3.68888	194	7	13.1953	173	5	9.99661	ND
FH105718.1	NA	NA	NA	NA	NA	NA	684	5	14.7599	684	4	9.1287	ND
FH106363.1	NA	NA	NA	NA	NA	NA	219	5	10.8328	218	5	9.13357	ND
FH107035.1	NA	NA	NA	NA	NA	NA	597	5	12.283	577	5	10.302	ND
FH109299.1	206	4	7.5224	191	5	11.3526	148	4	11.5615	184	5	12.6141	ND
FH110462.1	380	4	6.08904	356	4	6.27099	369	6	22.5818	367	6	14.3341	ND
FH114158.1	335	4	5.1299	311	6	9.59158	339	7	17.7767	318	5	10.666	ND
FH114585.1	NA	NA	NA	212	3	2.63906	268	7	19.1432	328	6	14.7555	ND
FH114765.1	NA	NA	NA	NA	NA	NA	139	6	11.0904	142	6	9.21034	ND
FH117055.1	194	4	6.18208	194	4	7.22184	126	5	10.3972	NA	NA	NA	1:smRNA7102412:[153,132] miR37
FH121031.1	NA	NA	NA	NA	NA	NA	284	5	20.302	308	5	22.2635	ND
FH121792.1	397	3	2.48491	373	4	6.27099	567	4	12.0372	252	5	16.1672	ND
FH123368.1	277	3	1.60944	261	3	2.30259	258	5	13.0701	263	6	14.2214	ND
FH126977.1	NA	NA	NA	588	3	2.77259	552	5	12.3326	589	4	5.1299	ND
FH127123.1	334	5	15.2255	334	5	16.3012	289	5	10.9907	337	4	5.99146	ND
FH129447.1	257	3	2.56495	123	4	6.99302	256	4	11.182	256	4	8.52536	ND
FH132682.1	NA	NA	NA	NA	NA	NA	123	6	16.5725	117	6	13.4692	ND
FH132774.1	240	3	3.29584	447	5	5.83773	387	6	12.3642	531	5	7.69485	ND
FH135696.1	NA	NA	NA	NA	NA	NA	298	4	7.1107	336	5	13.7854	ND
FH141475.1	NA	NA	NA	139	3	2.07944	112	6	12.1781	164	4	3.21888	ND
FH145763.1	497	4	3.89182	593	3	2.56495	134	5	11.4859	207	4	11.3603	ND
FH150077.1	NA	NA	NA	NA	NA	NA	484	5	10.3972	494	4	4.96981	ND
FH151146.1	NA	NA	NA	403	3	2.3979	403	5	10.2036	398	4	5.1299	ND
FH151878.1	NA	NA	NA	NA	NA	NA	378	5	10.9907	352	3	3.91202	ND
FH151925.1	NA	NA	NA	NA	NA	NA	189	7	21.0975	191	5	10.7506	ND
FH152141.1	444	4	7.16704	469	5	10.9907	357	6	15.7273	426	5	8.9872	ND
FH152641.1	NA	NA	NA	613	3	3.46574	259	6	12.3642	207	5	9.99661	ND
FH153398.1	115	4	4.15888	135	3	3.21888	105	4	6.08904	166	5	10.9907	ND
FH153478.1	115	4	4.15888	135	3	3.21888	105	4	6.08904	166	5	10.9907	ND
FH154559.1	NA	NA	NA	400	4	5.27811	462	6	10.5562	465	3	1.79176	ND
FH154672.1	603	3	2.70805	629	3	4.31749	494	4	7.97797	495	5	14.6256	ND
FH154752.1	506	3	2.30259	504	3	4.30407	591	4	7.97797	566	5	14.6256	ND
FH159104.1	373	4	4.15888	354	5	8.12415	357	6	10.5562	108	4	8.90869	ND
FH160545.1	NA	NA	NA	456	3	2.07944	206	6	11.9829	150	4	6.93147	ND
FH160701.1	NA	NA	NA	NA	NA	NA	144	4	10.0079	143	3	3.13549	ND
FH168358.1	313	3	2.07944	338	4	8.7389	314	4	9.04358	314	5	13.0314	ND
FH168428.1	471	3	1.60944	107	4	4.79579	185	5	14.6256	185	5	14.4366	ND
FH168454.1	220	4	4.15888	219	4	6.86797	568	5	18.0411	476	5	18.5832	ND
FH171601.1	515	3	2.07944	552	3	2.99573	510	5	12.4294	559	4	8.83768	ND
FH171706.1	NA	NA	NA	106	3	3.66356	184	5	9.40648	197	5	10.5791	ND
FH173416.1	NA	NA	NA	240	4	4.39445	184	5	17.8284	184	5	19.1556	ND
FH173901.1	NA	NA	NA	NA	NA	NA	437	5	10.5791	415	4	7.97797	ND
FH174750.1	280	3	4.26268	280	4	10.7873	198	5	14.9094	246	5	14.671	ND
FH176614.1	334	3	1.60944	265	3	2.3979	315	5	13.0701	320	6	14.2214	ND
FH176684.1	NA	NA	NA	NA	NA	NA	195	5	10.4895	232	3	3.68888	ND
FH176747.1	NA	NA	NA	NA	NA	NA	152	5	10.5791	144	4	8.18869	ND
FH178844.1	NA	NA	NA	238	3	2.19722	337	5	10.8328	350	5	9.99661	ND
FH179028.1	452	3	4.68213	452	3	6.51915	380	5	14.8034	452	5	14.4849	ND
FH179341.1	NA	NA	NA	216	3	2.48491	572	7	21.5874	572	6	13.986	ND
FH181552.1	NA	NA	NA	NA	NA	NA	177	5	14.9508	171	6	14.3341	ND
FH183420.1	NA	NA	NA	500	3	2.19722	475	5	14.7599	600	5	18.54	ND
FH184018.1	NA	NA	NA	NA	NA	NA	344	5	10.9907	387	4	7.90249	ND
FH185117.1	355	3	1.79176	355	3	2.19722	627	4	11.3603	331	4	5.54518	ND
FH185132.1	NA	NA	NA	NA	NA	NA	423	5	14.9508	222	4	9.62437	ND
FH185373.1	NA	NA	NA	NA	NA	NA	99	5	11.4859	148	3	4.31749	ND
FH186172.1	NA	NA	NA	690	3	1.79176	514	5	10.5791	575	4	3.58352	ND
FH186507.1	NA	NA	NA	581	3	1.94591	568	6	13.986	592	6	14.1054	ND
FH187460.1	NA	NA	NA	NA	NA	NA	408	6	12.542	396	5	9.40648	ND
FH189384.1	567	3	3.4012	455	7	19.2507	595	5	11.5504	567	6	12.1781	ND
FH189384.1	NA	NA	NA	NA	NA	NA	NA	NA	NA	567	6	12.1781	ND
FH190355.1	NA	NA	NA	NA	NA	NA	356	5	18.0631	428	6	24.7448	ND
FH195750.1	497	3	2.3979	487	4	4.60517	460	5	14.6935	481	5	13.3977	ND
FH195795.1	NA	NA	NA	160	3	2.30259	157	5	13.0701	157	4	9.04358	ND
FH198632.1	498	3	4.58497	498	4	9.02172	498	6	21.3309	498	4	8.66147	ND
FH198718.1	NA	NA	NA	371	3	1.79176	241	6	10.8322	521	3	1.79176	ND
FH198719.1	NA	NA	NA	NA	NA	NA	349	4	13.8843	349	3	7.30115	ND
FH199813.1	NA	NA	NA	NA	NA	NA	114	5	12.6141	114	4	9.14942	ND
FH200769.1	497	4	3.21888	290	3	3.68888	339	5	12.6585	126	4	9.21034	ND
FH201100.1	220	4	4.39445	607	4	8.43902	565	5	11.1407	106	5	6.59167	ND
FH201524.1	485	3	2.19722	462	4	7.32712	489	5	12.5232	438	5	10.8328	2:smRNA5469254:[471,448]4:smRNA5469254:[440,417] miR31
FH203398.1	NA	NA	NA	NA	NA	NA	260	6	16.7586	260	6	15.2266	ND
FH203694.1	595	4	4.60517	596	4	14.2425	577	6	18.1732	477	6	18.2988	ND
FH203761.1	NA	NA	NA	NA	NA	NA	127	3	2.83321	129	4	10.7873	ND
FH204262.1	NA	NA	NA	522	3	2.19722	236	6	11.3329	236	4	5.78074	ND
FH205032.1	NA	NA	NA	311	3	2.89037	169	6	11.0904	173	6	15.8812	ND
FH205119.1	NA	NA	NA	210	3	1.94591	161	3	4.85203	162	5	11.2836	ND
FH208282.1	NA	NA	NA	NA	NA	NA	280	4	10.6942	160	4	9.93963	ND
FH211375.1	NA	NA	NA	482	3	3.52636	516	4	8.46821	491	5	15.1303	4:smRNA7487401:[44,24] miR22
FH213848.1	NA	NA	NA	NA	NA	NA	116	6	13.0324	111	4	6.80239	ND
FH214861.1	NA	NA	NA	101	3	2.77259	192	4	9.7656	115	5	15.6933	ND
FH214944.1	NA	NA	NA	397	5	9.77429	157	6	11.3329	185	4	7.61332	ND
FH216621.1	NA	NA	NA	NA	NA	NA	556	6	15.1368	580	5	11.213	ND
FH217021.1	348	3	1.94591	NA	NA	NA	372	5	10.7506	348	4	5.99146	ND
FH217297.1	525	4	4.15888	557	4	5.66643	514	6	22.61	512	6	14.7555	ND
FH226428.1	578	3	1.94591	578	3	1.60944	564	4	6.08904	551	5	10.9907	ND
FH227196.1	NA	NA	NA	136	3	3.58352	135	4	11.0509	114	5	13.2202	ND
FH227461.1	NA	NA	NA	408	3	3.29584	355	5	10.1019	355	3	3.13549	ND
FH227589.1	433	3	2.3979	433	4	9.10775	436	6	15.9559	388	4	6.43775	ND
FH229719.1	NA	NA	NA	407	3	1.79176	386	5	10.2036	386	5	12.022	ND
FH230344.1	NA	NA	NA	NA	NA	NA	429	4	6.08904	490	5	10.9907	ND
FH230784.1	NA	NA	NA	371	3	1.79176	236	5	9.40648	216	5	10.7506	ND
FH232766.1	NA	NA	NA	520	4	10.8674	520	4	8.0861	508	4	7.7003	0:smRNA5469254:[505,482]4:smRNA5469254:[473,450] miR31
FH237289.1	623	3	2.56495	636	5	6.23832	195	5	12.2326	623	6	12.8755	ND
FH238056.1	NA	NA	NA	NA	NA	NA	635	4	4.60517	623	5	10.9128	ND
FH241804.1	NA	NA	NA	315	3	4.02535	319	4	8.12089	173	5	10.302	ND
FH242116.1	NA	NA	NA	NA	NA	NA	109	7	16.4792	105	4	7.61332	ND
FH243002.1	NA	NA	NA	203	4	5.99146	206	5	7.45472	230	5	10.302	ND
FH243220.1	NA	NA	NA	402	4	4.15888	416	5	10.5791	404	5	6.23832	ND
FH245995.1	NA	NA	NA	240	4	4.15888	147	5	11.0666	665	3	1.94591	ND
FH247374.1	248	5	11.0666	225	7	14.4519	277	7	13.8629	270	5	12.6141	ND
FH247494.1	404	4	6.18208	404	4	7.22184	240	6	14.2214	179	5	6.59167	1:smRNA7102412:[363,342] miR37
FH247979.1	279	3	1.94591	279	5	6.90776	276	5	9.77429	276	5	11.3526	ND
FH249913.1	NA	NA	NA	203	4	8.34877	155	7	21.2425	288	6	18.9448	ND
FH250473.1	669	3	2.70805	671	3	2.07944	646	5	10.666	650	4	5.66643	ND
FH252638.1	NA	NA	NA	188	4	3.58352	157	6	11.5615	151	4	5.1299	ND
FH252993.1	NA	NA	NA	NA	NA	NA	420	6	12.542	420	5	9.13357	ND
FH253810.1	NA	NA	NA	342	4	6.18208	431	6	10.5562	335	5	6.23832	ND
FH254943.1	267	3	3.82864	260	3	4.23411	171	4	9.71962	171	4	10.8411	ND
FH255620.1	521	3	3.58352	495	4	6.59167	449	7	19.2507	521	7	20.0367	ND
FH256676.1	NA	NA	NA	300	4	7.22184	332	5	10.2036	325	4	7.05272	ND
FH259127.1	NA	NA	NA	659	5	10.302	634	4	3.89182	682	4	3.89182	ND
FH265796.1	392	3	2.94444	368	5	13.1833	364	6	9.21034	320	4	7.94058	ND
FH265874.1	207	3	2.56495	526	5	6.23832	237	5	10.9128	359	5	7.91717	ND
FH267040.1	NA	NA	NA	166	3	1.60944	324	6	13.7359	353	5	10.9907	ND
FH267350.1	NA	NA	NA	NA	NA	NA	384	6	10.2598	508	3	2.56495	ND
FH267406.1	NA	NA	NA	170	3	2.07944	438	5	18.0921	438	5	18.5586	ND
FH267409.1	576	3	2.48491	543	4	13.0412	544	4	9.62437	544	3	4.31749	ND
FH267468.1	NA	NA	NA	NA	NA	NA	587	5	18.0921	587	5	18.5586	ND
FH267472.1	528	3	2.48491	585	4	13.0412	608	4	9.62437	444	5	7.45472	ND
FH271180.1	569	3	1.79176	483	4	5.27811	595	5	9.65663	486	5	18.1914	ND
FH272275.1	569	3	1.79176	483	4	5.27811	595	5	9.77429	486	5	18.1914	ND
FH272686.1	NA	NA	NA	NA	NA	NA	569	4	6.66441	568	6	10.5562	ND
FH272732.1	NA	NA	NA	NA	NA	NA	497	4	6.66441	426	6	10.5562	ND
FH272832.1	NA	NA	NA	NA	NA	NA	525	5	13.2565	544	4	5.88888	ND
FH274125.1	479	3	3.43399	506	3	2.83321	435	3	3.89182	435	5	12.1292	4:smRNA5469254:[479,456]4:smRNA5469254:[448,425] miR31
FH278725.1	255	5	7.69485	345	5	11.5504	201	6	18.3399	276	7	17.3287	ND
FH278942.1	NA	NA	NA	214	3	2.19722	134	6	11.0904	131	4	7.7003	ND
FH279062.1	NA	NA	NA	NA	NA	NA	219	5	11.7955	166	5	11.6755	ND
FH281248.1	NA	NA	NA	507	3	6.58755	374	4	12.7838	374	4	13.1916	ND
FH283236.1	NA	NA	NA	NA	NA	NA	455	5	10.4895	502	4	8.68761	ND
FH284458.1	NA	NA	NA	NA	NA	NA	609	5	12.9525	613	4	5.1299	ND
FH288311.1	NA	NA	NA	338	3	2.63906	287	5	12.9922	335	4	9.65663	ND
FH289053.1	325	3	2.70805	270	4	7.47534	222	5	12.6141	270	5	13.5326	ND
FH289354.1	NA	NA	NA	144	4	5.1299	137	7	20.4717	155	5	14.1286	ND
FH289897.1	NA	NA	NA	NA	NA	NA	186	5	18.2329	197	5	18.6197	ND
FH293966.1	NA	NA	NA	NA	NA	NA	239	4	10.0997	204	4	5.54518	ND
FH294528.1	NA	NA	NA	106	3	2.70805	103	5	12.4766	103	5	12.3326	ND
FH296424.1	NA	NA	NA	NA	NA	NA	159	5	10.9128	139	6	10.5562	ND
FH296837.1	473	4	6.35611	476	6	11.7778	353	5	6.90776	398	4	8.0507	ND
FH302415.1	NA	NA	NA	NA	NA	NA	308	5	18.135	308	5	18.5893	ND
FH302446.1	NA	NA	NA	NA	NA	NA	119	4	8.37931	137	5	12.1813	ND
FH302501.1	NA	NA	NA	NA	NA	NA	226	5	14.5326	226	5	15.5955	ND
FH305040.1	218	3	4.58497	218	4	9.02172	122	6	21.3309	146	4	8.66147	ND
FH306330.1	186	3	1.60944	191	3	2.56495	186	5	10.302	186	4	6.99302	ND
FH307451.1	NA	NA	NA	NA	NA	NA	474	5	15.2255	303	6	15.2266	ND
FH307503.1	NA	NA	NA	NA	NA	NA	236	4	14.4008	284	3	7.39142	ND
FH310898.1	326	4	6.08904	400	5	11.3526	290	7	18.9209	328	5	12.022	ND
FH312417.1	NA	NA	NA	NA	NA	NA	559	6	10.2598	572	4	4.39445	ND
FH314377.1	528	4	5.54518	528	4	7.27517	506	5	12.7023	504	5	13.5978	ND
FH314454.1	586	4	5.54518	586	4	7.27517	584	5	12.7023	586	5	13.5978	ND
FH314540.1	NA	NA	NA	393	4	3.21888	382	3	2.07944	355	4	10.5254	ND
FH318807.1	120	4	6.08904	159	3	4.21951	109	6	22.5818	107	6	14.3341	ND
FH319140.1	NA	NA	NA	NA	NA	NA	128	6	12.8755	225	5	10.1019	ND
FH322499.1	NA	NA	NA	NA	NA	NA	134	5	13.0701	134	4	9.04358	ND
FH323332.1	NA	NA	NA	NA	NA	NA	459	5	10.9907	512	4	7.61332	ND
FH325494.1	NA	NA	NA	613	4	5.4161	542	5	10.302	544	5	9.13357	1:smRNA6623295:[535,512]3:smRNA6623295:[589,566] miR15
FH326066.1	NA	NA	NA	NA	NA	NA	152	4	10.6165	152	4	11.2408	ND
FH328175.1	491	4	4.15888	430	4	6.80239	430	6	22.5818	432	6	14.3341	ND
FH328895.1	NA	NA	NA	NA	NA	NA	169	4	8.28627	163	5	11.6136	ND
FH332265.1	NA	NA	NA	NA	NA	NA	103	6	12.7122	103	5	7.91717	ND
FH333300.1	NA	NA	NA	NA	NA	NA	124	6	18.9448	118	6	18.3805	ND
FH335233.1	180	3	3.73767	175	4	7.37776	268	7	16.2905	184	7	19.356	ND
FH336274.1	NA	NA	NA	161	4	5.27811	178	5	7.19369	142	5	10.7506	ND
FH338812.1	559	4	7.61332	607	3	4.20469	590	6	12.8755	592	5	9.88751	ND
FH339436.1	384	4	4.60517	246	4	5.4161	373	4	8.0507	246	6	10.8322	ND
FH339663.1	383	3	2.48491	313	4	8.81344	479	5	10.4895	477	4	9.21034	ND
FH340147.1	NA	NA	NA	714	3	2.63906	659	4	8.0507	663	5	11.1407	ND
FH341750.1	342	3	3.7612	320	4	7.7003	338	4	10.4515	317	5	11.9109	ND
FH342590.1	642	3	2.07944	543	3	4.09434	337	6	19.709	410	4	9.41906	ND
FH342663.1	NA	NA	NA	583	5	7.69485	569	6	12.542	476	6	9.21034	ND
FH343975.1	NA	NA	NA	152	5	5.37528	178	5	11.3526	178	4	8.28627	ND
FH345105.1	NA	NA	NA	NA	NA	NA	202	4	9.67256	179	5	13.8454	ND
FH345214.1	437	3	3.78419	440	3	1.94591	436	3	4.11087	413	5	10.8328	ND
FH346358.1	NA	NA	NA	608	4	4.79579	515	5	10.8328	515	5	10.3972	ND
FH347135.1	164	4	4.15888	136	4	6.59167	136	4	6.27099	215	5	10.9907	ND
FH347291.1	NA	NA	NA	337	4	3.89182	225	6	20.4959	102	5	19.2551	ND
FH347348.1	NA	NA	NA	211	4	4.60517	601	5	12.2326	601	4	7.16704	ND
FH349260.1	NA	NA	NA	NA	NA	NA	381	4	11.312	389	4	12.1042	ND
FH350351.1	NA	NA	NA	292	3	1.94591	204	5	17.7967	263	3	7.27448	ND
FH351912.1	NA	NA	NA	NA	NA	NA	555	5	8.83332	600	6	14.6542	ND
FH351991.1	NA	NA	NA	150	4	5.27811	411	5	8.83332	201	5	11.4859	ND
FH353737.1	NA	NA	NA	NA	NA	NA	156	5	11.2836	156	5	10.1019	ND
FH357927.1	NA	NA	NA	434	5	11.7361	403	4	6.18208	403	4	5.54518	ND
FH358016.1	NA	NA	NA	563	5	11.7361	570	4	6.18208	570	4	5.54518	ND
FH361749.1	NA	NA	NA	604	4	3.21888	155	4	10.2598	401	5	7.19369	ND
FH361966.1	NA	NA	NA	NA	NA	NA	NA	NA	NA	497	6	11.7778	ND
FH365212.1	NA	NA	NA	NA	NA	NA	257	4	11.7833	230	4	4.96981	ND
FH365793.1	536	3	2.30259	440	4	6.43775	235	6	14.2214	235	6	12.8755	ND
FH367167.1	NA	NA	NA	NA	NA	NA	512	4	14.4008	512	3	7.39142	ND
FH367539.1	NA	NA	NA	509	3	2.56495	406	6	10.2598	349	5	11.2836	ND
FH372263.1	NA	NA	NA	NA	NA	NA	576	4	8.28627	576	5	12.2326	ND
FH373304.1	NA	NA	NA	174	3	2.83321	123	4	7.82405	121	5	10.5791	ND
FH374260.1	NA	NA	NA	607	3	3.21888	102	6	8.7889	601	5	13.5654	ND
FH374348.1	566	3	1.60944	477	4	6.86797	501	5	12.6141	501	5	13.4994	ND
FH376323.1	NA	NA	NA	NA	NA	NA	178	4	10.0739	178	3	4.63473	ND
FH378446.1	622	3	1.60944	628	4	5.54518	607	5	12.3326	596	5	11.967	1:smRNA5469254:[592,569]4:smRNA5469254:[561,538] miR31
FH379877.1	NA	NA	NA	151	5	8.9872	117	6	16.878	117	4	8.25427	ND
FH381146.1	NA	NA	NA	NA	NA	NA	556	4	13.5416	556	3	7.42237	ND
FH381250.1	NA	NA	NA	340	4	7.37776	436	6	13.0324	349	7	19.356	ND
FH383787.1	NA	NA	NA	552	3	1.94591	120	5	12.5232	120	5	11.6755	ND
FH385783.1	NA	NA	NA	334	3	3.68888	347	5	12.8714	370	4	7.27517	ND
FH387587.1	NA	NA	NA	NA	NA	NA	155	5	12.3326	128	4	4.15888	ND
FH388178.1	NA	NA	NA	NA	NA	NA	444	4	5.54518	443	6	11.7778	ND
FH388188.1	NA	NA	NA	NA	NA	NA	681	5	9.40648	681	6	11.0904	ND
FH391294.1	136	3	1.60944	306	4	4.60517	307	5	10.5791	229	5	12.4766	ND
FH391502.1	NA	NA	NA	338	3	2.07944	507	4	4.15888	319	6	11.7778	ND
FH393773.1	NA	NA	NA	NA	NA	NA	201	5	12.283	182	5	12.1813	ND
FH393828.1	399	3	3.04452	399	4	7.16704	413	6	15.8812	485	3	2.19722	ND
FH398585.1	NA	NA	NA	NA	NA	NA	148	5	14.6935	147	4	8.83768	ND
FH398771.1	NA	NA	NA	NA	NA	NA	230	5	10.4895	231	3	3.49651	ND
FH411340.1	426	4	5.78074	365	4	6.66441	365	6	20.3256	367	6	14.9507	ND
FH411629.1	NA	NA	NA	356	3	1.79176	418	5	12.1292	379	5	12.0761	ND
FH419983.1	NA	NA	NA	449	3	2.30259	446	5	9.53416	446	5	10.4895	ND
FH420449.1	NA	NA	NA	NA	NA	NA	245	5	14.6256	245	5	14.4366	ND
FH420555.1	174	3	2.83321	174	3	4.18965	150	5	18.5025	150	6	22.8284	1:smRNA6623295:[153,130] miR15
FH420783.1	NA	NA	NA	NA	NA	NA	244	5	9.53416	189	6	12.8755	ND
FH421305.1	NA	NA	NA	415	4	5.66643	331	4	12.3517	331	4	11.4009	0:smRNA6623295:[334,311]1:smRNA6623295:[636,613] miR15
FH424098.1	NA	NA	NA	NA	NA	NA	161	5	14.6256	161	5	14.4366	ND
FH424416.1	NA	NA	NA	NA	NA	NA	127	6	15.9559	126	3	4.09434	ND
FH432594.1	NA	NA	NA	NA	NA	NA	477	5	12.788	355	4	7.94058	ND
FH441297.1	NA	NA	NA	NA	NA	NA	536	5	11.2836	589	4	6.27099	ND
FH441375.1	NA	NA	NA	NA	NA	NA	108	4	10.2598	363	3	1.94591	ND
FH444793.1	NA	NA	NA	NA	NA	NA	314	6	11.3329	314	5	8.31777	ND
FH444874.1	683	3	1.60944	569	3	4.40672	156	5	13.0701	156	5	10.666	ND
FH451491.1	248	3	3.3673	224	5	12.6141	224	6	13.986	224	5	10.4895	ND
FH453571.1	NA	NA	NA	366	3	1.60944	465	3	2.83321	672	4	12.09	ND
FH454013.1	NA	NA	NA	NA	NA	NA	477	4	6.66441	509	5	11.2836	ND
FH456367.1	NA	NA	NA	NA	NA	NA	188	6	10.5562	152	4	4.79579	ND
FH457890.1	765	3	1.60944	679	4	4.60517	668	5	14.9094	692	4	8.99962	ND
FH457958.1	360	3	1.60944	350	4	4.60517	337	5	14.9302	319	5	11.6136	ND
FH459575.1	172	3	3.78419	148	4	8.43902	157	4	7.7003	149	4	10.546	ND
FH460013.1	NA	NA	NA	NA	NA	NA	545	5	9.77429	571	6	12.8755	ND
FH460093.1	NA	NA	NA	532	3	1.60944	335	5	12.2326	618	4	8.22175	ND
FH460342.1	268	3	3.13549	268	3	3.29584	393	5	14.671	391	5	10.3972	ND
FH464450.1	363	3	1.79176	403	4	5.54518	415	7	12.4245	405	4	6.08904	ND
FH464753.1	NA	NA	NA	NA	NA	NA	277	5	12.83	NA	NA	NA	ND
FH468432.1	NA	NA	NA	NA	NA	NA	144	5	10.2036	318	4	9.48986	ND
FH468516.1	NA	NA	NA	314	3	1.94591	316	5	10.302	314	4	7.32712	ND
FH470399.1	NA	NA	NA	372	3	2.77259	278	5	10.1019	322	5	10.5791	ND
FH470483.1	NA	NA	NA	372	3	2.77259	278	5	10.1019	322	5	10.5791	ND
FH471315.1	121	3	2.56495	121	3	3.13549	124	5	14.9713	126	4	7.1107	ND
FH471376.1	NA	NA	NA	NA	NA	NA	293	5	12.2326	292	4	9.0652	ND
FH472939.1	NA	NA	NA	365	3	3.49651	361	4	10.0079	375	3	6.40523	ND
FH475939.1	512	3	1.79176	NA	NA	NA	645	5	8.67112	644	5	11.3526	ND
FH476201.1	NA	NA	NA	710	3	2.89037	651	4	9.71962	603	4	10.8411	ND
FH482531.1	NA	NA	NA	215	3	4.41884	119	6	21.3309	143	4	8.66147	ND
FH484796.1	479	3	1.60944	436	3	2.19722	405	6	15.1368	453	4	7.56838	ND
FH487374.1	562	4	5.1299	466	5	7.19369	559	4	9.21034	387	5	10.8328	ND
FH492764.1	NA	NA	NA	NA	NA	NA	448	4	3.89182	448	6	11.7778	ND
FH494956.1	NA	NA	NA	NA	NA	NA	112	4	11.129	153	5	7.19369	ND
FH498316.1	NA	NA	NA	NA	NA	NA	344	6	13.7359	346	4	9.30792	ND
FH501078.1	450	3	3.46574	353	5	10.9907	513	5	11.6136	492	5	7.69485	ND
FH501103.1	562	3	2.19722	628	3	4.60517	582	4	11.5553	642	4	7.97797	ND
FH505789.1	NA	NA	NA	147	3	2.3979	114	5	14.8885	114	5	13.9332	ND
FH507696.1	NA	NA	NA	NA	NA	NA	331	4	7.37776	425	5	11.7361	ND
FH510407.1	NA	NA	NA	315	3	3.17805	267	5	13.1461	265	5	9.53416	ND
FH510487.1	NA	NA	NA	NA	NA	NA	603	5	13.1461	606	4	6.59167	ND
FH511700.1	NA	NA	NA	NA	NA	NA	178	4	5.54518	155	6	11.7778	ND
FH513678.1	NA	NA	NA	NA	NA	NA	215	4	10.408	203	4	7.42714	ND
FH513848.1	NA	NA	NA	600	3	2.70805	592	3	5.94803	592	4	12.7771	ND
FH514572.1	252	5	6.90776	369	5	10.666	390	6	16.0293	390	6	13.7359	ND
FH520856.1	NA	NA	NA	300	3	4.85981	337	4	9.99442	278	5	12.022	ND
FH524253.1	NA	NA	NA	215	3	1.60944	266	4	9.48986	269	5	13.9042	0:smRNA6623295:[198,175] miR15
FH528840.1	NA	NA	NA	NA	NA	NA	170	5	13.4659	160	4	5.78074	ND
FH530066.1	NA	NA	NA	NA	NA	NA	296	5	10.1019	395	5	8.67112	ND
FH533372.1	346	4	3.21888	139	3	3.68888	188	5	12.6585	260	4	8.01467	ND
FH534164.1	139	4	7.37776	154	5	11.2836	197	4	11.5615	181	5	8.9872	ND
FH538543.1	NA	NA	NA	NA	NA	NA	235	5	11.2836	115	5	9.77429	ND
FH538625.1	659	3	1.60944	377	3	2.70805	544	5	13.693	544	6	17.4268	ND
FH543925.1	NA	NA	NA	NA	NA	NA	647	3	2.3979	259	4	5.54518	ND
FH547644.1	629	5	9.13357	634	4	6.18208	616	5	15.1303	619	6	11.5615	ND
FH547729.1	330	5	9.13357	325	4	6.18208	391	5	15.1303	340	6	11.5615	ND
FH549397.1	NA	NA	NA	NA	NA	NA	103	4	11.8053	272	4	3.89182	ND
FH556067.1	NA	NA	NA	105	3	2.70805	224	4	9.21034	210	4	12.7602	ND
FH563576.1	NA	NA	NA	NA	NA	NA	457	3	3.49651	106	4	9.45478	0:smRNA6623295:[83,60]1:smRNA6623295:[29,6] miR15
FH564401.1	NA	NA	NA	295	3	2.48491	244	4	8.15507	244	5	12.1813	ND
FH566147.1	NA	NA	NA	NA	NA	NA	270	5	10.9907	244	3	3.91202	ND
FH571904.1	NA	NA	NA	NA	NA	NA	128	5	10.9128	237	5	11.2836	ND
FH572234.1	NA	NA	NA	534	3	1.79176	542	5	12.1813	542	5	11.8537	ND
FH572319.1	NA	NA	NA	521	3	1.79176	489	5	12.1813	513	5	11.8537	ND
FH584047.1	NA	NA	NA	NA	NA	NA	99	5	11.0666	118	4	5.99146	ND
FH584590.1	NA	NA	NA	NA	NA	NA	421	6	11.9829	514	5	6.59167	ND
FH584680.1	NA	NA	NA	NA	NA	NA	476	4	7.7424	475	5	13.4659	ND
FH585398.1	NA	NA	NA	176	3	2.19722	231	4	8.58092	136	6	11.5615	ND
FH586376.1	NA	NA	NA	NA	NA	NA	178	5	10.9907	152	3	3.91202	ND
FH587766.1	NA	NA	NA	230	3	2.3979	154	5	17.9291	154	4	12.7838	ND
FH591361.1	NA	NA	NA	NA	NA	NA	101	5	11.8537	197	4	7.42714	ND
FH592948.1	NA	NA	NA	219	3	2.94444	316	4	7.05272	193	5	11.2836	ND
FH593388.1	NA	NA	NA	NA	NA	NA	109	4	11.2767	109	3	5.4848	ND
FH593529.1	NA	NA	NA	NA	NA	NA	686	5	13.1833	686	4	8.52536	ND
FH593643.1	NA	NA	NA	NA	NA	NA	139	5	8.83332	133	5	11.213	ND
FH596618.1	NA	NA	NA	226	4	5.78074	213	6	20.794	211	7	18.3178	ND
FH598698.1	NA	NA	NA	513	4	5.66643	511	5	10.1019	511	5	10.9128	ND
FH619867.1	NA	NA	NA	NA	NA	NA	190	5	14.6256	190	5	14.4366	ND
FH619941.1	318	3	1.60944	371	3	2.07944	374	6	10.5562	227	5	12.9122	ND
FH620042.1	NA	NA	NA	NA	NA	NA	342	5	13.9903	342	4	6.80239	ND
FH620362.1	NA	NA	NA	NA	NA	NA	449	5	11.213	221	4	9.55825	ND
FH620434.1	NA	NA	NA	203	3	1.60944	205	4	4.79579	203	5	10.4895	ND
FH623026.1	NA	NA	NA	NA	NA	NA	605	5	12.3814	609	6	12.542	ND
FH625522.1	489	4	13.1221	486	4	9.7807	465	5	11.1407	489	4	5.99146	ND
FH625643.1	NA	NA	NA	NA	NA	NA	325	5	10.9907	410	3	1.60944	ND
FH625672.1	NA	NA	NA	NA	NA	NA	429	5	15.0319	547	3	4.09434	ND
FH636684.1	NA	NA	NA	NA	NA	NA	390	6	17.4778	415	5	11.213	ND
FH636763.1	379	3	1.60944	431	3	2.07944	143	6	14.7555	264	6	17.4268	ND
FH641773.1	NA	NA	NA	NA	NA	NA	140	6	11.7778	140	5	7.91717	ND
FH642438.1	NA	NA	NA	NA	NA	NA	660	5	10.9907	639	4	3.58352	ND
FH642517.1	377	3	1.60944	285	5	6.90776	407	5	10.9907	358	4	5.4161	ND
FH648993.1	NA	NA	NA	NA	NA	NA	453	5	9.77429	453	5	10.5791	ND
FH654184.1	420	3	3.09104	420	5	12.4294	421	5	11.2836	447	4	6.43775	ND
FH654270.1	642	3	3.09104	570	5	12.4294	641	5	11.2836	639	4	6.43775	ND
FH654327.1	NA	NA	NA	332	5	9.77429	349	6	13.3288	347	5	12.4294	ND
FH654416.1	NA	NA	NA	784	4	6.35611	695	6	13.3288	745	5	12.4294	ND
FH661086.1	NA	NA	NA	NA	NA	NA	139	5	10.4895	188	3	4.30407	ND
FH669315.1	NA	NA	NA	NA	NA	NA	352	5	10.5791	395	4	7.1107	ND
FH672838.1	NA	NA	NA	510	3	1.79176	210	6	15.2266	234	6	15.9559	ND
FH673100.1	173	4	5.1299	170	5	10.9128	462	6	16.3101	462	5	11.4859	ND
FH676591.1	463	3	2.94444	383	3	1.60944	400	4	12.314	NA	NA	NA	ND
FH678027.1	NA	NA	NA	NA	NA	NA	371	6	10.2598	386	4	3.21888	ND
FH690930.1	NA	NA	NA	596	3	1.60944	546	5	15.6448	408	4	7.82405	ND
FH691005.1	NA	NA	NA	NA	NA	NA	274	6	15.6481	274	3	2.19722	ND
FH691567.1	NA	NA	NA	NA	NA	NA	121	6	14.6542	191	5	7.69485	ND
FH692548.1	217	4	3.89182	313	3	2.48491	286	5	10.8328	238	3	3.04452	ND
FH692693.1	NA	NA	NA	141	3	2.30259	144	4	8.63498	98	5	10.2036	ND
FH698163.1	195	3	1.60944	158	4	3.89182	145	6	14.3341	219	5	8.49964	ND
FH699557.1	NA	NA	NA	98	3	2.30259	225	5	10.4895	356	4	8.66147	ND
FH711958.1	NA	NA	NA	592	3	3.68888	660	5	10.2036	660	5	10.3972	ND
FH713915.1	NA	NA	NA	NA	NA	NA	139	6	12.8755	102	5	7.69485	ND
FH714712.1	NA	NA	NA	NA	NA	NA	209	6	21.3309	233	4	8.66147	ND
FH742525.1	204	3	1.94591	259	3	2.63906	181	5	10.302	172	7	16.661	ND
FH754615.1	NA	NA	NA	NA	NA	NA	542	4	10.0478	618	3	3.8712	ND
FH772935.1	NA	NA	NA	NA	NA	NA	192	5	11.3526	192	3	2.19722	0:smRNA7102412:[117,96] miR37
FH773173.1	NA	NA	NA	290	3	1.79176	266	6	10.5562	266	5	8.67112	ND
FH786763.1	NA	NA	NA	NA	NA	NA	461	6	10.8322	231	3	1.79176	1:smRNA7102412:[362,341] miR37
FH787399.1	NA	NA	NA	NA	NA	NA	254	6	10.8322	760	3	1.60944	1:smRNA7102412:[155,134] miR37
FH820780.1	NA	NA	NA	NA	NA	NA	238	4	9.04358	238	5	13.0314	ND
FH821158.1	NA	NA	NA	NA	NA	NA	499	4	9.04358	499	5	13.0314	ND
FH821469.1	NA	NA	NA	NA	NA	NA	262	5	8.49964	524	6	12.8755	ND
FH821737.1	NA	NA	NA	NA	NA	NA	625	5	10.4895	605	4	9.7656	ND
FH822103.1	NA	NA	NA	NA	NA	NA	392	4	10.1503	415	5	12.283	ND
FH822136.1	NA	NA	NA	NA	NA	NA	402	5	10.4895	382	4	9.7656	ND
FH822169.1	NA	NA	NA	NA	NA	NA	423	4	10.1503	423	4	9.7807	ND
FH822242.1	NA	NA	NA	NA	NA	NA	286	5	10.4895	354	4	9.7656	ND
FH822804.1	NA	NA	NA	NA	NA	NA	NA	NA	NA	616	5	12.283	1:smRNA6623295:[592,569] miR15
FH823107.1	348	3	1.60944	NA	NA	NA	367	5	10.4895	435	4	9.7656	ND
FH823462.1	NA	NA	NA	NA	NA	NA	463	4	10.1503	486	5	12.283	ND
FH823766.1	NA	NA	NA	NA	NA	NA	667	4	7.37776	670	5	14.5326	0:smRNA6623295:[599,576] miR15
FH823786.1	NA	NA	NA	NA	NA	NA	351	4	7.37776	354	5	14.5326	0:smRNA6623295:[283,260] miR15
FH823838.1	NA	NA	NA	NA	NA	NA	654	4	10.1503	677	5	12.283	ND
FH824169.1	206	3	1.60944	269	3	2.07944	225	5	10.4895	293	4	9.7656	ND
FH825727.1	NA	NA	NA	260	3	1.60944	260	6	12.1781	260	5	10.1019	ND
FH832734.1	NA	NA	NA	NA	NA	NA	251	6	12.1781	251	5	10.1019	ND
FH842170.1	NA	NA	NA	NA	NA	NA	647	5	10.3972	643	4	6.99302	ND
FH857156.1	NA	NA	NA	665	4	4.79579	521	5	10.3972	521	4	5.54518	ND
FH857311.1	NA	NA	NA	121	4	8.12089	214	5	10.3972	214	4	5.54518	ND
FH864629.1	NA	NA	NA	NA	NA	NA	547	5	12.2326	422	4	4.60517	ND
FH864895.1	NA	NA	NA	614	3	2.48491	529	6	15.1368	542	5	7.45472	ND
FH864960.1	NA	NA	NA	NA	NA	NA	709	5	12.1813	422	4	4.60517	ND
FH865055.1	NA	NA	NA	NA	NA	NA	300	5	12.2326	299	3	4.52179	ND
FH865151.1	NA	NA	NA	185	3	2.48491	270	6	15.1368	257	5	7.45472	ND
FH866032.1	554	3	2.48491	NA	NA	NA	551	4	8.8853	551	4	10.1997	ND
FH866042.1	294	3	2.48491	NA	NA	NA	321	4	8.8853	321	4	10.1997	ND
FH866291.1	NA	NA	NA	NA	NA	NA	514	4	8.8853	514	4	10.1997	ND
FH866825.1	NA	NA	NA	NA	NA	NA	360	4	8.8853	360	4	10.1997	ND
FH866968.1	NA	NA	NA	NA	NA	NA	322	4	8.8853	322	4	10.1997	ND
FH867231.1	NA	NA	NA	NA	NA	NA	557	4	8.8853	557	4	10.1997	ND
FH867606.1	NA	NA	NA	NA	NA	NA	328	4	8.8853	328	4	10.1997	ND
FH867808.1	379	3	2.48491	NA	NA	NA	376	4	8.8853	376	4	10.1997	ND
FH868380.1	NA	NA	NA	NA	NA	NA	426	4	8.8853	426	4	10.1997	ND
FH868389.1	NA	NA	NA	NA	NA	NA	319	4	8.8853	319	4	10.1997	ND
FH874344.1	NA	NA	NA	NA	NA	NA	134	4	3.58352	108	6	14.2214	ND
FH874517.1	NA	NA	NA	NA	NA	NA	111	5	13.0701	116	6	14.2214	ND
FH874540.1	NA	NA	NA	NA	NA	NA	133	5	13.0701	128	6	14.2214	ND
FH874590.1	NA	NA	NA	NA	NA	NA	121	4	5.78074	107	5	10.2036	ND
FH874606.1	NA	NA	NA	NA	NA	NA	173	5	13.0701	178	6	14.2214	ND
FH874619.1	NA	NA	NA	NA	NA	NA	146	5	13.0701	141	6	14.2214	ND
FH874667.1	NA	NA	NA	NA	NA	NA	330	4	5.78074	325	6	14.2214	ND
FH875003.1	NA	NA	NA	NA	NA	NA	230	5	13.0701	235	6	14.2214	ND
FH875009.1	NA	NA	NA	NA	NA	NA	296	5	13.0701	301	6	14.2214	ND
FH878745.1	NA	NA	NA	NA	NA	NA	123	5	10.3972	114	4	7.5224	0:smRNA1249953:[270,247] miR36 1:smRNA6894807:[241,221] miR32
FH882102.1	329	3	1.60944	329	4	4.15888	312	5	12.022	308	5	8.31777	ND
FH882429.1	448	3	1.60944	448	4	4.15888	431	5	12.022	427	5	8.31777	ND
FH886675.1	NA	NA	NA	418	3	1.60944	444	3	5.27811	444	4	10.9361	ND
FH896388.1	NA	NA	NA	NA	NA	NA	150	4	11.9013	150	4	12.7905	ND
FH900340.1	241	3	3.82864	221	4	5.54518	361	4	9.71962	361	4	10.8411	ND
FH905210.1	259	4	3.58352	579	3	2.19722	531	5	10.3972	531	4	5.54518	ND
FH905854.1	630	3	2.48491	606	4	3.89182	627	4	9.21034	603	5	15.4074	ND
FH906611.1	557	4	7.22184	509	6	15.9559	557	5	11.42	486	5	7.69485	ND
FH907172.1	NA	NA	NA	NA	NA	NA	413	5	13.693	413	5	13.0314	ND
FH909486.1	NA	NA	NA	NA	NA	NA	437	5	13.8749	494	4	5.1299	ND
FH910810.1	NA	NA	NA	NA	NA	NA	152	6	11.5615	155	5	9.99661	ND
FH911395.1	NA	NA	NA	NA	NA	NA	464	6	13.3288	343	5	6.59167	ND
FH912209.1	NA	NA	NA	NA	NA	NA	458	3	2.56495	310	6	11.3329	ND
FH914394.1	NA	NA	NA	NA	NA	NA	103	5	11.0666	103	3	3.13549	ND
FH916786.1	NA	NA	NA	331	3	1.60944	132	6	11.5615	130	5	8.12415	ND
FH919200.1	NA	NA	NA	NA	NA	NA	391	5	10.2036	393	4	8.34877	ND
FH920470.1	NA	NA	NA	NA	NA	NA	232	5	10.5791	280	3	3.66356	ND
FH920608.1	NA	NA	NA	NA	NA	NA	211	5	10.666	193	4	6.18208	ND
FH922922.1	NA	NA	NA	377	4	3.89182	406	5	7.19369	420	5	14.7158	ND
FH924620.1	200	3	2.48491	323	4	4.39445	227	4	5.4161	182	5	10.302	ND
FH925587.1	NA	NA	NA	NA	NA	NA	167	6	12.8755	287	3	2.56495	ND
FH925739.1	NA	NA	NA	518	3	2.99573	527	5	11.0666	527	5	11.4859	ND
FH928560.1	NA	NA	NA	NA	NA	NA	257	5	10.302	257	5	10.5791	ND
FH929238.1	NA	NA	NA	NA	NA	NA	615	5	10.4895	492	4	7.94058	ND
FH930066.1	642	3	2.30259	642	5	12.9922	643	4	4.79579	714	3	2.94444	ND
FH930649.1	NA	NA	NA	278	4	8.49699	280	5	11.4859	283	4	7.16704	ND
FH935100.1	NA	NA	NA	NA	NA	NA	386	5	10.9128	290	4	7.56838	ND
FH935510.1	NA	NA	NA	NA	NA	NA	248	5	12.2326	250	5	6.90776	ND
FH937005.1	431	4	3.89182	455	5	8.83332	455	6	15.2266	430	7	14.1661	ND
FH937160.1	296	3	2.48491	224	3	2.94444	299	4	5.54518	302	5	10.4895	ND
FH941966.1	NA	NA	NA	NA	NA	NA	227	5	11.8537	227	5	10.7506	ND
FH947028.1	172	4	7.16704	110	5	10.8328	107	6	14.5503	106	5	8.31777	ND
FH956646.1	NA	NA	NA	NA	NA	NA	133	5	11.4859	119	4	5.99146	ND
FH970165.1	NA	NA	NA	199	3	2.63906	115	5	11.9109	275	4	10.9613	ND
FH975488.1	NA	NA	NA	NA	NA	NA	230	4	9.28878	183	4	11.4209	0:smRNA6623295:[162,139] miR15
FH976182.1	520	4	3.58352	443	3	4.56435	441	5	17.3515	405	5	12.6141	ND
FH981040.1	196	4	4.15888	215	5	8.12415	488	6	13.4692	512	4	5.54518	ND
FH981176.1	NA	NA	NA	511	3	2.19722	464	6	14.4437	465	4	5.27811	ND
FH999538.1	NA	NA	NA	NA	NA	NA	124	5	10.9128	124	5	11.2836	ND
FI000865.1	NA	NA	NA	NA	NA	NA	224	5	10.8328	176	3	3.04452	ND
FI006122.1	510	3	2.56495	463	3	4.18965	465	6	20.448	467	6	15.1368	ND
FI008437.1	519	3	2.19722	452	5	8.49964	524	4	9.67256	524	5	15.2255	ND
FI014015.1	NA	NA	NA	NA	NA	NA	403	5	10.666	403	4	5.78074	ND
FI024858.1	468	4	3.89182	371	5	5.37528	313	5	10.1019	581	5	6.23832	ND
FI025986.1	NA	NA	NA	409	3	5.03695	235	6	16.878	235	6	15.4006	ND
FI026331.1	NA	NA	NA	108	3	1.94591	213	4	7.47534	261	5	12.0761	ND
FI033153.1	NA	NA	NA	NA	NA	NA	409	5	12.83	409	5	11.0666	0:smRNA5469254:[394,371]4:smRNA5469254:[363,340] miR31
FI038228.1	NA	NA	NA	NA	NA	NA	581	5	17.7324	625	4	6.99302	ND
FI045121.1	NA	NA	NA	NA	NA	NA	315	5	12.4294	315	5	11.3526	ND
FI049484.1	NA	NA	NA	NA	NA	NA	426	5	10.666	396	4	6.59167	ND
FI052583.1	NA	NA	NA	NA	NA	NA	106	5	10.5791	513	4	7.5224	ND
FI063820.1	NA	NA	NA	NA	NA	NA	343	4	8.28627	343	5	12.2326	ND
FI063859.1	225	3	1.79176	249	4	5.54518	318	4	7.1107	231	5	10.1019	ND
FI063868.1	229	3	1.79176	253	4	5.54518	322	4	7.1107	235	5	10.1019	ND
FI079770.1	NA	NA	NA	451	3	2.56495	344	4	11.3329	464	3	4.91265	ND
FI081782.1	NA	NA	NA	444	4	6.66441	350	5	11.2836	397	4	7.05272	ND
FI081865.1	NA	NA	NA	499	3	2.77259	488	5	11.2836	441	4	7.05272	ND
FI082081.1	NA	NA	NA	196	3	3.2581	180	4	11.8162	180	4	12.7432	ND
FI086707.1	NA	NA	NA	NA	NA	NA	170	5	12.4766	170	4	8.22175	0:smRNA6623295:[127,104]3:smRNA6623295:[181,158] miR15
FI087257.1	131	3	2.63906	258	3	4.09434	112	6	11.5615	104	5	12.6141	ND
FI087394.1	172	4	6.08904	144	4	12.6415	113	6	11.5615	105	5	12.6141	ND
FI089732.1	NA	NA	NA	NA	NA	NA	346	5	7.69485	327	5	13.0314	ND
Only the loci with a phase score more than 10 in at least one sample are shown.
