# Supplementary material for: Identification of wounding and topping responsive small RNAs in tobacco (Nicotiana tabacum)
Source: BMC Plant Biol. 2012 Feb 22;12:28. doi: 10.1186/1471-2229-12-28 (PMC3306195; doi:10.1186/1471-2229-12-28)
Supplement: Additional file 3 — Table S3. miRNA targets identified by degradome sequencing. [file 1471-2229-12-28-S3.XLS]

## Sheet: Sheet1
Table S3 miRNA targets identified by degradome sequencing
Class	miRNA_family	Size	sRNA_name	Target	Strand	Cut_site	Match_score	Degradome_reads	Category (CleaveLand)		Query	Subject	Evalue	Description	Hits_in_TobEA	GO
Conserve_miRNA	miR156	20	smRNA6935353
				ET047334	+	518	3	1	4		ET047334	emb|CAO23376.1|	1e-49	unnamed protein product [Vitis vinifera]	EB440356	GO:0005634;GO:0003700;GO:0045449;
				ET047335	-	289	3	1	4		ET047335	ref|XP_002278512.1|	6e-55	PREDICTED: hypothetical protein [Vitis vinifera]	EB440356	GO:0005634;GO:0003700;GO:0045449;
Conserve_miRNA	miR157	20	smRNA6935582
				ET047335	-	289	2	1	4		ET047335	ref|XP_002278512.1|	6e-55	PREDICTED: hypothetical protein [Vitis vinifera]	EB440356	GO:0005634;GO:0003700;GO:0045449;
				ET047334	+	518	2	1	4		ET047334	emb|CAO23376.1|	1e-49	unnamed protein product [Vitis vinifera]	EB440356	GO:0005634;GO:0003700;GO:0045449;
Conserve_miRNA	miR160	21	smRNA7057400
				FH629783	-	89	1	3	0		FH629783	ref|XP_002273590.1|	3e-33	PREDICTED: hypothetical protein [Vitis vinifera] emb|CAO68941.1| unnamed protein product [Vitis vinifera]	BP528415	GO:0005634;GO:0003700;GO:0007389;GO:0009733;GO:0035198;GO:0051301;GO:0048829;
				FG140391	+	532	1	3	0		FG140391	ref|XP_002316370.1|	5e-81	predicted protein [Populus trichocarpa] gb|EEF02541.1| predicted protein [Populus trichocarpa]
				ET792241	+	448	1	1	4		ET792241	ref|XP_002282437.1|	9e-59	PREDICTED: hypothetical protein [Vitis vinifera]
				ET792303	-	365	1	1	4		ET792303	ref|XP_002282437.1|	5e-85	PREDICTED: hypothetical protein [Vitis vinifera]
				FH396779	+	204	1	1	4		FH396779	ref|XP_002529941.1|	3e-53	Auxin response factor, putative [Ricinus communis] gb|EEF32449.1| Auxin response factor, putative [Ricinus communis]
				FH226421	-	302	3	1	4		FH226421	ref|XP_002313508.1|	1e-43	predicted protein [Populus trichocarpa] gb|EEE87463.1| predicted protein [Populus trichocarpa]	C4208	GO:0005634;GO:0003700;GO:0007389;GO:0006355;GO:0035198;GO:0051301;GO:0048829;
				FH397492	+	128	3	1	4		FH397492	ref|XP_002282437.1|	3e-56	PREDICTED: hypothetical protein [Vitis vinifera]	C4208	GO:0005634;GO:0003700;GO:0007389;GO:0006355;GO:0035198;GO:0051301;GO:0048829;
				FH226342	+	322	3	1	4		FH226342	emb|CAO21854.1|	4e-68	unnamed protein product [Vitis vinifera]	C4208	GO:0005634;GO:0003700;GO:0007389;GO:0006355;GO:0035198;GO:0051301;GO:0048829;
				FH606675	+	385	3	1	4		FH606675	ref|XP_002282437.1|	6e-68	PREDICTED: hypothetical protein [Vitis vinifera]	C4208	GO:0005634;GO:0003700;GO:0007389;GO:0006355;GO:0035198;GO:0051301;GO:0048829;
Conserve_miRNA	miR164	21	smRNA7127580
				EH622111	+	783	1	1	4		EH622111	gb|AAQ75123.1|	5e-92	salicylic acid-induced protein 19 [Capsicum annuum]
				FH387757	+	48	1	1	4		FH387757	gb|AAQ75123.1|	7e-34	salicylic acid-induced protein 19 [Capsicum annuum]
				FH204332	-	623	1	1	4		FH204332	gb|AAQ75123.1|	1e-45	salicylic acid-induced protein 19 [Capsicum annuum]
				FH173082	+	407	1	1	4		FH173082	gb|AAQ75123.1|	6e-40	salicylic acid-induced protein 19 [Capsicum annuum]
				FH740390	+	402	1	1	4		FH740390	gb|AAQ75123.1|	2e-46	salicylic acid-induced protein 19 [Capsicum annuum]
				FH225544	+	228	1	1	4		FH225544	gb|AAQ75123.1|	5e-39	salicylic acid-induced protein 19 [Capsicum annuum]
				FH636683	+	598	1	1	4		FH636683	gb|AAQ75123.1|	2e-34	salicylic acid-induced protein 19 [Capsicum annuum]
Conserve_miRNA	miR164	21	smRNA7127611
				FH387757	+	48	2	1	4		FH387757	gb|AAQ75123.1|	7e-34	salicylic acid-induced protein 19 [Capsicum annuum]
				FH204332	-	623	2	1	4		FH204332	gb|AAQ75123.1|	1e-45	salicylic acid-induced protein 19 [Capsicum annuum]
				FH740390	+	402	2	1	4		FH740390	gb|AAQ75123.1|	2e-46	salicylic acid-induced protein 19 [Capsicum annuum]
				EH622111	+	783	2	1	4		EH622111	gb|AAQ75123.1|	5e-92	salicylic acid-induced protein 19 [Capsicum annuum]
				FH636683	+	598	2	1	4		FH636683	gb|AAQ75123.1|	2e-34	salicylic acid-induced protein 19 [Capsicum annuum]
				FH225544	+	228	2	1	4		FH225544	gb|AAQ75123.1|	5e-39	salicylic acid-induced protein 19 [Capsicum annuum]
				FH173082	+	407	2	1	4		FH173082	gb|AAQ75123.1|	6e-40	salicylic acid-induced protein 19 [Capsicum annuum]
				FH185124	-	42	3	1	4		FH185124	gb|AAQ75123.1|	3e-21	salicylic acid-induced protein 19 [Capsicum annuum]
Conserve_miRNA	miR168	21	smRNA6770640
				FG138554	+	468	4	1	4		FG138554	gb|ABC61502.1|	2e-16	AGO1-1 [Nicotiana benthamiana]
				FG137295	+	536	4	1	4		FG137295	gb|ABC61502.1|	3e-37	AGO1-1 [Nicotiana benthamiana]
Conserve_miRNA	miR169	21	smRNA4281832
				ET047749	-	412	4	1	4		ET047749	emb|CAM32010.1|	2e-25	YA5 [Petunia x hybrida]	EB445830
				ET941451	-	488	4	1	4		ET941451	ref|XP_002308270.1|	6e-10	predicted protein [Populus trichocarpa] gb|EEE91793.1| predicted protein [Populus trichocarpa]	EB445830
Conserve_miRNA	miR169	21	smRNA4281835
				ET047749	-	412	3	1	4		ET047749	emb|CAM32010.1|	2e-25	YA5 [Petunia x hybrida]	EB445830
				ET941451	-	488	3	1	4		ET941451	ref|XP_002308270.1|	6e-10	predicted protein [Populus trichocarpa] gb|EEE91793.1| predicted protein [Populus trichocarpa]	EB445830
Conserve_miRNA	miR169	21	smRNA6495392
				ET047749	-	412	3.5	1	4		ET047749	emb|CAM32010.1|	2e-25	YA5 [Petunia x hybrida]	EB445830
				ET941451	-	488	3.5	1	4		ET941451	ref|XP_002308270.1|	6e-10	predicted protein [Populus trichocarpa] gb|EEE91793.1| predicted protein [Populus trichocarpa]	EB445830
Conserve_miRNA	miR171	21	smRNA7026830
				FH373095	-	360	1	1	4		FH373095	ref|XP_002274837.1|	2e-82	PREDICTED: hypothetical protein [Vitis vinifera]	DW001281	GO:0009507;GO:0003700;GO:0045449;
				FH285715	+	449	1	1	4		FH285715	ref|XP_002274837.1|	3e-50	PREDICTED: hypothetical protein [Vitis vinifera]	DW001281	GO:0009507;GO:0003700;GO:0045449;
				ET726954	+	487	1	1	4		ET726954	ref|XP_002274837.1|	9e-75	PREDICTED: hypothetical protein [Vitis vinifera]	DW001281	GO:0009507;GO:0003700;GO:0045449;
				FH346498	-	76	1	1	4		FH346498	ref|XP_002274837.1|	9e-91	PREDICTED: hypothetical protein [Vitis vinifera]	DW001281	GO:0009507;GO:0003700;GO:0045449;
				FH383372	-	379	1	1	4		FH383372	ref|XP_002274837.1|	9e-46	PREDICTED: hypothetical protein [Vitis vinifera]	DW001281	GO:0009507;GO:0003700;GO:0045449;
				FI064011	-	455	1	1	4		FI064011	ref|XP_002274837.1|	9e-58	PREDICTED: hypothetical protein [Vitis vinifera]	DW001281	GO:0009507;GO:0003700;GO:0045449;
				FH174202	+	59	1	1	4		FH174202	ref|XP_002274837.1|	8e-62	PREDICTED: hypothetical protein [Vitis vinifera]	DW001281	GO:0009507;GO:0003700;GO:0045449;
				ET781724	-	687	1	1	4		ET781724	ref|XP_002274837.1|	8e-59	PREDICTED: hypothetical protein [Vitis vinifera]	DW001281	GO:0009507;GO:0003700;GO:0045449;
				ET893674	+	80	1	1	4		ET893674	ref|XP_002274837.1|	5e-83	PREDICTED: hypothetical protein [Vitis vinifera]	DW001281	GO:0009507;GO:0003700;GO:0045449;
				FH371340	+	109	1	1	4		FH371340	ref|XP_002274837.1|	1e-76	PREDICTED: hypothetical protein [Vitis vinifera]	DW001281	GO:0009507;GO:0003700;GO:0045449;
				ET936868	-	414	1	1	4		ET936868	ref|XP_002274837.1|	3e-45	PREDICTED: hypothetical protein [Vitis vinifera]	DW001281	GO:0009507;GO:0003700;GO:0045449;
				FG149621	+	227	1	1	4		FG149621	ref|XP_002274837.1|	7e-69	PREDICTED: hypothetical protein [Vitis vinifera]	DW001281	GO:0009507;GO:0003700;GO:0045449;
				ET936929	-	126	1	1	4		ET936929	ref|XP_002274837.1|	1e-27	PREDICTED: hypothetical protein [Vitis vinifera]	DW001281	GO:0009507;GO:0003700;GO:0045449;
				ET886179	-	491	1	1	4		ET886179	ref|XP_002274837.1|	2e-80	PREDICTED: hypothetical protein [Vitis vinifera]	DW001281	GO:0009507;GO:0003700;GO:0045449;
				FG156296	+	295	1	1	4		FG156296	ref|XP_002274837.1|	4e-56	PREDICTED: hypothetical protein [Vitis vinifera]	DW001281	GO:0009507;GO:0003700;GO:0045449;
				FH548690	+	606	2	1	4		FH548690	ref|XP_002274837.1|	3e-35	PREDICTED: hypothetical protein [Vitis vinifera]	DW001281	GO:0009507;GO:0003700;GO:0045449;
Conserve_miRNA	miR171	21	smRNA7503193
				FG149621	+	224	1	1	4		FG149621	ref|XP_002274837.1|	7e-69	PREDICTED: hypothetical protein [Vitis vinifera]	DW001281	GO:0009507;GO:0003700;GO:0045449;
				FH371340	+	106	1	1	4		FH371340	ref|XP_002274837.1|	1e-76	PREDICTED: hypothetical protein [Vitis vinifera]	DW001281	GO:0009507;GO:0003700;GO:0045449;
				FG156296	+	292	1	1	4		FG156296	ref|XP_002274837.1|	4e-56	PREDICTED: hypothetical protein [Vitis vinifera]	DW001281	GO:0009507;GO:0003700;GO:0045449;
				FI064011	-	452	1	1	4		FI064011	ref|XP_002274837.1|	9e-58	PREDICTED: hypothetical protein [Vitis vinifera]	DW001281	GO:0009507;GO:0003700;GO:0045449;
				FH383372	-	376	1	1	4		FH383372	ref|XP_002274837.1|	9e-46	PREDICTED: hypothetical protein [Vitis vinifera]	DW001281	GO:0009507;GO:0003700;GO:0045449;
				ET936929	-	123	1	1	4		ET936929	ref|XP_002274837.1|	1e-27	PREDICTED: hypothetical protein [Vitis vinifera]	DW001281	GO:0009507;GO:0003700;GO:0045449;
				FH090256	-	711	1	1	4		FH090256	gb|AAM90848.1|AF481952_1	2e-71	hairy meristem [Petunia x hybrida]	EB450700	GO:0009507;GO:0003700;GO:0045449;
				ET781724	-	684	1	1	4		ET781724	ref|XP_002274837.1|	8e-59	PREDICTED: hypothetical protein [Vitis vinifera]	DW001281	GO:0009507;GO:0003700;GO:0045449;
				ET936868	-	411	1	1	4		ET936868	ref|XP_002274837.1|	3e-45	PREDICTED: hypothetical protein [Vitis vinifera]	DW001281	GO:0009507;GO:0003700;GO:0045449;
				FG174385	+	270	1	1	4		FG174385	gb|AAM90848.1|AF481952_1	1e-116	hairy meristem [Petunia x hybrida]	EB450700	GO:0009507;GO:0003700;GO:0045449;
				ET893674	+	77	1	1	4		ET893674	ref|XP_002274837.1|	5e-83	PREDICTED: hypothetical protein [Vitis vinifera]	DW001281	GO:0009507;GO:0003700;GO:0045449;
				FH174202	+	56	1	1	4		FH174202	ref|XP_002274837.1|	8e-62	PREDICTED: hypothetical protein [Vitis vinifera]	DW001281	GO:0009507;GO:0003700;GO:0045449;
				ET886179	-	488	1	1	4		ET886179	ref|XP_002274837.1|	2e-80	PREDICTED: hypothetical protein [Vitis vinifera]	DW001281	GO:0009507;GO:0003700;GO:0045449;
				FH373095	-	357	1	1	4		FH373095	ref|XP_002274837.1|	2e-82	PREDICTED: hypothetical protein [Vitis vinifera]	DW001281	GO:0009507;GO:0003700;GO:0045449;
				FG136779	+	455	1	1	4		FG136779	gb|AAM90848.1|AF481952_1	7e-96	hairy meristem [Petunia x hybrida]	EB450700	GO:0009507;GO:0003700;GO:0045449;
				ET726954	+	484	1	1	4		ET726954	ref|XP_002274837.1|	9e-75	PREDICTED: hypothetical protein [Vitis vinifera]	DW001281	GO:0009507;GO:0003700;GO:0045449;
				FH285715	+	446	1	1	4		FH285715	ref|XP_002274837.1|	3e-50	PREDICTED: hypothetical protein [Vitis vinifera]	DW001281	GO:0009507;GO:0003700;GO:0045449;
				FH671741	-	639	1	1	4		FH671741	gb|AAM90848.1|AF481952_1	2e-81	hairy meristem [Petunia x hybrida]	EB450700	GO:0009507;GO:0003700;GO:0045449;
				FH346498	-	73	1	1	4		FH346498	ref|XP_002274837.1|	9e-91	PREDICTED: hypothetical protein [Vitis vinifera]	DW001281	GO:0009507;GO:0003700;GO:0045449;
				FH548690	+	603	3	1	4		FH548690	ref|XP_002274837.1|	3e-35	PREDICTED: hypothetical protein [Vitis vinifera]	DW001281	GO:0009507;GO:0003700;GO:0045449;
Conserve_miRNA	miR172	21	smRNA2125248
				FH041700	+	622	2	4	0		FH041700
				FH976844	+	581	2	4	0		FH976844
				FH054169	+	525	2	4	0		FH054169
				FH978969	-	438	2	4	0		FH978969
				FH530517	+	24	2	4	0		FH530517
				ET953562	+	480	2	1	4		ET953562
				FH697565	-	739	2	1	4		FH697565	gb|ACY30435.1|	5e-12	apetala 2-like protein [Nicotiana tabacum]
				ET953596	-	329	2	1	4		ET953596
				ET824823	+	564	2	1	4		ET824823
				FH462754	-	101	2	1	4		FH462754	gb|ACY30435.1|	1e-06	apetala 2-like protein [Nicotiana tabacum]
				FH218082	-	368	2	1	4		FH218082
Conserve_miRNA	miR390	21	smRNA995672
				FH734100	+	248	1.5	2	0		FH734100				EB431956
				FH203124	-	423	1.5	2	0		FH203124
				FH011773	+	718	1.5	2	1		FH011773
Conserve_miRNA	miR390	21	smRNA995687
				FH734100	+	248	2	2	0		FH734100				EB431956
				FH203124	-	423	2	2	0		FH203124
				FH011773	+	718	2	2	1		FH011773
Conserve_miRNA	miR395	21	smRNA4775882
				ET937275	+	98	2.5	1	4		ET937275	ref|XP_002531370.1|	3e-36	conserved hypothetical protein [Ricinus communis] gb|EEF31018.1| conserved hypothetical protein [Ricinus communis]
Conserve_miRNA	miR396	21	smRNA7431589
				FG165999	+	174	3	2	0		FG165999	ref|XP_002518921.1|	2e-27	conserved hypothetical protein [Ricinus communis] gb|EEF43454.1| conserved hypothetical protein [Ricinus communis]
				FH941587	+	609	3	2	0		FH941587	gb|AAP45157.2|	1e-28	hypothetical protein SBB1_21t00001 [Solanum bulbocastanum]	EB677917
				FH941650	-	377	3	2	0		FH941650	gb|AAP45157.2|	1e-44	hypothetical protein SBB1_21t00001 [Solanum bulbocastanum]	EB677917
				ET047670	-	449	3.5	2	0		ET047670	gb|ACV71017.1|	7e-41	UPA17 [Capsicum annuum]
				ET047682	+	617	3.5	2	0		ET047682	gb|ACV71017.1|	1e-34	UPA17 [Capsicum annuum]
				FH174196	-	234	3.5	2	0		FH174196	gb|ACV71017.1|	3e-41	UPA17 [Capsicum annuum]
				ET051377	+	458	3.5	2	0		ET051377	gb|ACV71017.1|	1e-33	UPA17 [Capsicum annuum]
				FG137771	+	229	3.5	2	0		FG137771	gb|ACV71017.1|	1e-118	UPA17 [Capsicum annuum]
				FH083959	-	260	3.5	2	0		FH083959	gb|ACV71017.1|	4e-48	UPA17 [Capsicum annuum]
				ET044832	+	451	3.5	2	0		ET044832	gb|ACV71017.1|	9e-36	UPA17 [Capsicum annuum]
				FH995593	+	214	3.5	2	0		FH995593	gb|ACV71017.1|	9e-64	UPA17 [Capsicum annuum]
				FH174280	+	492	3.5	2	0		FH174280	gb|ACV71017.1|	7e-41	UPA17 [Capsicum annuum]
				FH975336	-	402	3.5	2	0		FH975336	gb|ACV71017.1|	5e-45	UPA17 [Capsicum annuum]
				ET047681	-	394	3.5	2	0		ET047681	gb|ACV71017.1|	8e-41	UPA17 [Capsicum annuum]
				ET041706	-	489	3	2	1		ET041706	ref|XP_002277233.1|	1e-29	PREDICTED: hypothetical protein [Vitis vinifera]
				FI059378	-	776	3	2	1		FI059378	emb|CAN66216.1|	1e-29	hypothetical protein [Vitis vinifera]
				ET042097	-	176	3	2	1		ET042097	ref|XP_002277233.1|	1e-29	PREDICTED: hypothetical protein [Vitis vinifera]
				ET049825	-	470	3	2	1		ET049825	ref|XP_002277233.1|	9e-30	PREDICTED: hypothetical protein [Vitis vinifera]
				ET049278	-	40	3	2	1		ET049278	gb|AAP45172.2|	4e-17	hypothetical protein SBB1_14t00021 [Solanum bulbocastanum]	EB677917
				ET050682	+	205	4	2	1		ET050682	emb|CAN66216.1|	1e-18	hypothetical protein [Vitis vinifera]
				FG183668	+	580	4	2	1		FG183668	gb|ACF17650.1|	5e-99	putative enoyl-acyl-carrier-protein reductase [Capsicum annuum]
				FG169599	+	521	4	2	1		FG169599	gb|ACF17650.1|	8e-94	putative enoyl-acyl-carrier-protein reductase [Capsicum annuum]
				FI061159	-	195	3	2	2		FI061159	ref|XP_002518921.1|	8e-21	conserved hypothetical protein [Ricinus communis] gb|EEF43454.1| conserved hypothetical protein [Ricinus communis]
				ET046460	-	316	3	2	2		ET046460	ref|XP_002518921.1|	1e-21	conserved hypothetical protein [Ricinus communis] gb|EEF43454.1| conserved hypothetical protein [Ricinus communis]
				ET044598	+	442	3	2	2		ET044598	ref|XP_002518921.1|	1e-21	conserved hypothetical protein [Ricinus communis] gb|EEF43454.1| conserved hypothetical protein [Ricinus communis]
				ET048343	-	420	3	2	2		ET048343	ref|XP_002518921.1|	1e-21	conserved hypothetical protein [Ricinus communis] gb|EEF43454.1| conserved hypothetical protein [Ricinus communis]
				ET048514	-	566	3	2	2		ET048514	ref|XP_002518921.1|	1e-20	conserved hypothetical protein [Ricinus communis] gb|EEF43454.1| conserved hypothetical protein [Ricinus communis]
				ET044136	-	86	3	2	2		ET044136	ref|XP_002518921.1|	6e-10	conserved hypothetical protein [Ricinus communis] gb|EEF43454.1| conserved hypothetical protein [Ricinus communis]
				ET044599	-	50	3	2	2		ET044599
				FH228625	-	621	3	2	2		FH228625	ref|XP_002518921.1|	1e-20	conserved hypothetical protein [Ricinus communis] gb|EEF43454.1| conserved hypothetical protein [Ricinus communis]
				FI037147	+	541	3	2	2		FI037147	ref|XP_002518921.1|	2e-21	conserved hypothetical protein [Ricinus communis] gb|EEF43454.1| conserved hypothetical protein [Ricinus communis]
				ET041712	-	470	3	2	2		ET041712	emb|CAN66216.1|	3e-36	hypothetical protein [Vitis vinifera]
				ET044797	+	295	3	2	2		ET044797	emb|CAN66216.1|	3e-30	hypothetical protein [Vitis vinifera]
				FH191465	-	672	3.5	2	2		FH191465	gb|ACV71017.1|	3e-34	UPA17 [Capsicum annuum]
				FH176379	-	320	3.5	2	2		FH176379	emb|CAO61507.1|	8e-43	unnamed protein product [Vitis vinifera]
				ET049782	-	252	3.5	2	2		ET049782	gb|ACV71017.1|	3e-42	UPA17 [Capsicum annuum]
				FG200597	+	644	4	2	2		FG200597	gb|ACF17650.1|	2e-85	putative enoyl-acyl-carrier-protein reductase [Capsicum annuum]
				FH418966	+	10	4	2	2		FH418966
				ET046440	-	415	3	2	3		ET046440	emb|CAN66216.1|	3e-36	hypothetical protein [Vitis vinifera]
				ET051714	+	262	3	2	3		ET051714	emb|CAN66216.1|	1e-36	hypothetical protein [Vitis vinifera]
Conserve_miRNA	miR396	21	smRNA7431598
				ET044832	+	451	4	2	0		ET044832	gb|ACV71017.1|	9e-36	UPA17 [Capsicum annuum]
				ET047670	-	449	4	2	0		ET047670	gb|ACV71017.1|	7e-41	UPA17 [Capsicum annuum]
				FH174280	+	492	4	2	0		FH174280	gb|ACV71017.1|	7e-41	UPA17 [Capsicum annuum]
				FH975336	-	402	4	2	0		FH975336	gb|ACV71017.1|	5e-45	UPA17 [Capsicum annuum]
				FH083959	-	260	4	2	0		FH083959	gb|ACV71017.1|	4e-48	UPA17 [Capsicum annuum]
				FH941587	+	609	4	2	0		FH941587	gb|AAP45157.2|	1e-28	hypothetical protein SBB1_21t00001 [Solanum bulbocastanum]	EB677917
				FG165999	+	174	4	2	0		FG165999	ref|XP_002518921.1|	2e-27	conserved hypothetical protein [Ricinus communis] gb|EEF43454.1| conserved hypothetical protein [Ricinus communis]
				ET047681	-	394	4	2	0		ET047681	gb|ACV71017.1|	8e-41	UPA17 [Capsicum annuum]
				FH941650	-	377	4	2	0		FH941650	gb|AAP45157.2|	1e-44	hypothetical protein SBB1_21t00001 [Solanum bulbocastanum]	EB677917
				FH995593	+	214	4	2	0		FH995593	gb|ACV71017.1|	9e-64	UPA17 [Capsicum annuum]
				FG137771	+	229	4	2	0		FG137771	gb|ACV71017.1|	1e-118	UPA17 [Capsicum annuum]
				ET051377	+	458	4	2	0		ET051377	gb|ACV71017.1|	1e-33	UPA17 [Capsicum annuum]
				FH174196	-	234	4	2	0		FH174196	gb|ACV71017.1|	3e-41	UPA17 [Capsicum annuum]
				ET047682	+	617	4	2	0		ET047682	gb|ACV71017.1|	1e-34	UPA17 [Capsicum annuum]
				FI059378	-	776	4	2	1		FI059378	emb|CAN66216.1|	1e-29	hypothetical protein [Vitis vinifera]
				ET041706	-	489	4	2	1		ET041706	ref|XP_002277233.1|	1e-29	PREDICTED: hypothetical protein [Vitis vinifera]
				ET049825	-	470	4	2	1		ET049825	ref|XP_002277233.1|	9e-30	PREDICTED: hypothetical protein [Vitis vinifera]
				ET049278	-	40	4	2	1		ET049278	gb|AAP45172.2|	4e-17	hypothetical protein SBB1_14t00021 [Solanum bulbocastanum]	EB677917
				ET042097	-	176	4	2	1		ET042097	ref|XP_002277233.1|	1e-29	PREDICTED: hypothetical protein [Vitis vinifera]
				ET049782	-	252	4	2	2		ET049782	gb|ACV71017.1|	3e-42	UPA17 [Capsicum annuum]
				FH191465	-	672	4	2	2		FH191465	gb|ACV71017.1|	3e-34	UPA17 [Capsicum annuum]
				ET041712	-	470	4	2	2		ET041712	emb|CAN66216.1|	3e-36	hypothetical protein [Vitis vinifera]
				FI037147	+	541	4	2	2		FI037147	ref|XP_002518921.1|	2e-21	conserved hypothetical protein [Ricinus communis] gb|EEF43454.1| conserved hypothetical protein [Ricinus communis]
				ET044598	+	442	4	2	2		ET044598	ref|XP_002518921.1|	1e-21	conserved hypothetical protein [Ricinus communis] gb|EEF43454.1| conserved hypothetical protein [Ricinus communis]
				FH176379	-	320	4	2	2		FH176379	emb|CAO61507.1|	8e-43	unnamed protein product [Vitis vinifera]
				ET044797	+	295	4	2	2		ET044797	emb|CAN66216.1|	3e-30	hypothetical protein [Vitis vinifera]
				ET048514	-	566	4	2	2		ET048514	ref|XP_002518921.1|	1e-20	conserved hypothetical protein [Ricinus communis] gb|EEF43454.1| conserved hypothetical protein [Ricinus communis]
				ET046460	-	316	4	2	2		ET046460	ref|XP_002518921.1|	1e-21	conserved hypothetical protein [Ricinus communis] gb|EEF43454.1| conserved hypothetical protein [Ricinus communis]
				FH228625	-	621	4	2	2		FH228625	ref|XP_002518921.1|	1e-20	conserved hypothetical protein [Ricinus communis] gb|EEF43454.1| conserved hypothetical protein [Ricinus communis]
				ET044599	-	50	4	2	2		ET044599
				FH418966	+	10	4	2	2		FH418966
				ET048343	-	420	4	2	2		ET048343	ref|XP_002518921.1|	1e-21	conserved hypothetical protein [Ricinus communis] gb|EEF43454.1| conserved hypothetical protein [Ricinus communis]
				ET044136	-	86	4	2	2		ET044136	ref|XP_002518921.1|	6e-10	conserved hypothetical protein [Ricinus communis] gb|EEF43454.1| conserved hypothetical protein [Ricinus communis]
				FI061159	-	195	4	2	2		FI061159	ref|XP_002518921.1|	8e-21	conserved hypothetical protein [Ricinus communis] gb|EEF43454.1| conserved hypothetical protein [Ricinus communis]
				ET046440	-	415	4	2	3		ET046440	emb|CAN66216.1|	3e-36	hypothetical protein [Vitis vinifera]
				ET051714	+	262	4	2	3		ET051714	emb|CAN66216.1|	1e-36	hypothetical protein [Vitis vinifera]
				FI068645	-	777	4	1	4		FI068645	ref|XP_002277435.1|	5e-38	PREDICTED: hypothetical protein [Vitis vinifera] emb|CAO48644.1| unnamed protein product [Vitis vinifera]	EB680857	GO:0016021;GO:0003674;GO:0006810;GO:0016192;GO:0012505;
				FH425179	-	220	4	1	4		FH425179	ref|XP_002516661.1|	2e-08	conserved hypothetical protein [Ricinus communis] gb|EEF45680.1| conserved hypothetical protein [Ricinus communis]
				ET796288	-	299	4	1	4		ET796288				EB680857	GO:0016021;GO:0003674;GO:0006810;GO:0016192;GO:0012505;
				FH536253	-	390	4	1	4		FH536253	ref|XP_002277435.1|	1e-09	PREDICTED: hypothetical protein [Vitis vinifera] emb|CAO48644.1| unnamed protein product [Vitis vinifera]	EB680857	GO:0016021;GO:0003674;GO:0006810;GO:0016192;GO:0012505;
Conserve_miRNA	miR397	20	smRNA4003062
				FH523241	+	327	4	1	4		FH523241	ref|XP_002512915.1|	7e-38	laccase, putative [Ricinus communis] gb|EEF49418.1| laccase, putative [Ricinus communis]
Conserve_miRNA	miR408	21	smRNA7040486
				FG158338	+	63	3	1	4		FG158338	gb|ACU13882.1|	2e-12	unknown [Glycine max]	C11380	GO:0005507;GO:0006118;GO:0009856;GO:0048196;GO:0048653;
Novel_miRNA	miR10	22	smRNA6400847
				FH699941	-	172	1	1	4		FH699941	gb|AAG43546.1|AF211528_1	2e-13	Avr9/Cf-9 rapidly elicited protein 4 [Nicotiana tabacum]
				FH466341	-	601	1	1	4		FH466341	gb|AAG43546.1|AF211528_1	1e-38	Avr9/Cf-9 rapidly elicited protein 4 [Nicotiana tabacum]
Novel_miRNA	miR32	21	smRNA6894807
				FH665464	-	70	3.5	1	4		FH665464
Novel_miRNA	miR38	21	smRNA6664217
				FH920140	+	86	0	1	4		FH920140				TT07_H20
				ET718171	+	487	0	1	4		ET718171				C7971
				FH881132	+	683	0	1	4		FH881132				BP130651
				FH515384	+	71	0	1	4		FH515384
				FH881833	-	256	0	1	4		FH881833	gb|AAT39319.1|	9e-06	Putative ankyrin repeat containing protein, identical [Solanum demissum]	BP130651
				FH661702	+	330	0	1	4		FH661702
				FH882054	+	224	0	1	4		FH882054	gb|AAT39319.1|	1e-05	Putative ankyrin repeat containing protein, identical [Solanum demissum]	BP130651
				ET829246	+	716	0	1	4		ET829246
				ET805229	-	440	0	1	4		ET805229
				FH915185	-	114	0	1	4		FH915185
				FH882056	+	359	0	1	4		FH882056				BP130651
				FI062020	+	454	0	1	4		FI062020				BP130651
				FH881757	+	714	0	1	4		FH881757
				FH156128	+	128	0	1	4		FH156128
				FH262219	-	809	0	1	4		FH262219	emb|CAB40742.1|	6e-37	aquaglyceroporin; tonoplast intrinsic protein (TIPa) [Nicotiana tabacum]	C5756	GO:0016020;GO:0015250;GO:0006810;
				ET819368	+	564	0	1	4		ET819368	gb|AAP44391.1|	2e-38	nematode resistance-like protein [Solanum tuberosum]	TT07_H20
				FH033903	+	677	0	1	4		FH033903
				FH881835	+	297	0	1	4		FH881835				BP130651
				ET755409	-	173	0	1	4		ET755409
				FH881823	-	334	0	1	4		FH881823	gb|AAT39319.1|	1e-05	Putative ankyrin repeat containing protein, identical [Solanum demissum]	BP130651
				FH260304	-	245	0	1	4		FH260304				TT07_H20
				FH708783	-	244	0	1	4		FH708783				BP135007
				FH050392	+	316	0	1	4		FH050392
				FH711581	+	46	0	1	4		FH711581
				FH901615	+	574	0	1	4		FH901615				TT07_H20
				FH881066	+	424	0	1	4		FH881066				BP130651
				FH655134	-	728	0	1	4		FH655134
				FH273018	-	814	0	1	4		FH273018
				FH644238	-	616	0	1	4		FH644238
				ET718258	-	161	0	1	4		ET718258				C7971
				FH333288	-	239	0	1	4		FH333288
				FH881821	-	163	0	1	4		FH881821	gb|AAT39319.1|	9e-06	Putative ankyrin repeat containing protein, identical [Solanum demissum]	BP130651
				FI088235	-	724	0	1	4		FI088235	emb|CAB40742.1|	5e-37	aquaglyceroporin; tonoplast intrinsic protein (TIPa) [Nicotiana tabacum]	C5756	GO:0016020;GO:0015250;GO:0006810;
				FH159270	-	511	0	1	4		FH159270
				FH881912	+	714	0	1	4		FH881912
				FH446947	-	441	0.5	1	4		FH446947	ref|XP_002518579.1|	1e-12	(R)-limonene synthase, putative [Ricinus communis] gb|EEF43966.1| (R)-limonene synthase, putative [Ricinus communis]	BP130651
				ET754064	-	336	0.5	1	4		ET754064				BP130651
				FH396519	-	645	0.5	1	4		FH396519				TT07_H20
				FH447016	+	802	0.5	1	4		FH447016	ref|XP_002518579.1|	4e-44	(R)-limonene synthase, putative [Ricinus communis] gb|EEF43966.1| (R)-limonene synthase, putative [Ricinus communis]
				FH496840	+	146	0.5	1	4		FH496840
				ET749538	-	760	0.5	1	4		ET749538				C10801
				FH128645	+	208	0.5	1	4		FH128645
				ET756769	-	84	0.5	1	4		ET756769
				FH036188	-	761	0.5	1	4		FH036188	ref|XP_002274336.1|	1e-45	PREDICTED: hypothetical protein isoform 1 [Vitis vinifera]
				FH388176	-	745	0.5	1	4		FH388176	ref|XP_002274336.1|	1e-45	PREDICTED: hypothetical protein isoform 1 [Vitis vinifera]
				ET800749	-	637	0.5	1	4		ET800749	ref|XP_002285159.1|	1e-20	PREDICTED: hypothetical protein [Vitis vinifera]	C7971
				FH681839	+	222	0.5	1	4		FH681839				BP527457
				FH439796	-	770	0.5	1	4		FH439796				BP131623
				FH394023	-	102	0.5	1	4		FH394023				C10801
				FH900269	+	289	1	1	4		FH900269
				FH431351	+	477	1	1	4		FH431351
				FH911957	+	291	1	1	4		FH911957				DW000486
				ET768660	-	273	1	1	4		ET768660
				FH227805	-	473	1	1	4		FH227805
				FH444531	-	820	1	1	4		FH444531				TT07_H20
				FH383402	-	86	1	1	4		FH383402				C10801
				ET925701	-	175	1	1	4		ET925701
				ET768601	+	382	1	1	4		ET768601
				ET768716	-	228	1	1	4		ET768716
				FG175590	+	17	1	1	4		FG175590	ref|XP_002263889.1|	4e-16	PREDICTED: hypothetical protein [Vitis vinifera]	BP130153	GO:0009507;GO:0005524;GO:0004386;GO:0003676;GO:0008150;
				ET925777	+	484	1	1	4		ET925777
				FH241218	+	14	1	1	4		FH241218
				FH383316	+	634	1	1	4		FH383316				C10801
				FH455048	+	766	1	1	4		FH455048	emb|CAO99126.1|	6e-15	putative cinnamyl alcohol dehydrogenase [Nicotiana tabacum]	DQ408617	GO:0005575;GO:0009617;GO:0018456;GO:0046029;GO:0009626;
				FH919941	+	231	1	1	4		FH919941
				FH476205	-	433	1	1	4		FH476205				BP130651
				ET898872	-	346	1	1	4		ET898872				TT07_H20
				FH532167	+	185	1	1	4		FH532167
				ET869744	-	840	1.5	1	4		ET869744
				ET738650	+	663	1.5	1	4		ET738650
				FH525043	-	418	1.5	1	4		FH525043
				FH560311	-	822	1.5	1	4		FH560311				BP136984
				FH381492	+	440	1.5	1	4		FH381492
				FH328629	+	323	1.5	1	4		FH328629
				FI044558	-	582	1.5	1	4		FI044558
				FH520854	-	550	1.5	1	4		FH520854
				FH187671	+	507	1.5	1	4		FH187671
				FH235137	-	745	1.5	1	4		FH235137
				FH554447	-	455	1.5	1	4		FH554447
				FI044427	-	611	1.5	1	4		FI044427
				FH554362	+	497	1.5	1	4		FH554362
				FH330905	+	283	1.5	1	4		FH330905				BP130651
				FI044498	+	667	1.5	1	4		FI044498
				FH325353	-	699	1.5	1	4		FH325353
				FI044363	+	667	1.5	1	4		FI044363
				FH296199	+	341	2	1	4		FH296199
				ET952862	+	429	2	1	4		ET952862				BP136984
				FH274763	-	11	2	1	4		FH274763	ref|XP_002520991.1|	1e-10	ring finger protein, putative [Ricinus communis] gb|EEF41408.1| ring finger protein, putative [Ricinus communis]	C7971
				FH031853	-	46	2	1	4		FH031853				C7971
				FH442275	+	337	2	1	4		FH442275				TT07_H20
				FH963852	+	325	2	1	4		FH963852
				FH170626	+	252	2	1	4		FH170626
				FH469114	+	197	2	1	4		FH469114
				FH894500	-	200	2	1	4		FH894500				TT07_H20
				ET741470	-	523	2	1	4		ET741470
				FI005405	+	240	2	1	4		FI005405
				FH335264	-	122	2	1	4		FH335264
				FH109863	-	496	2	1	4		FH109863				TT07_H20
				FH315568	-	758	2	1	4		FH315568				TT07_H20
				ET836288	+	387	2	1	4		ET836288				TT07_H20
				FH740015	+	324	2	1	4		FH740015				TT07_H20
				FH274681	+	332	2	1	4		FH274681				BP136984
				FH666985	-	518	2	1	4		FH666985				C7971
				FH981814	+	553	2	1	4		FH981814
				FH037638	+	259	2	1	4		FH037638
				FH580781	+	589	2	1	4		FH580781	emb|CAO40456.1|	1e-39	unnamed protein product [Vitis vinifera]
				ET827812	-	23	2	1	4		ET827812				TT07_H20
				ET788856	-	347	2	1	4		ET788856	emb|CAN78577.1|	5e-16	hypothetical protein [Vitis vinifera]	TT07_H20
				ET800295	+	405	2	1	4		ET800295				TT07_H20
				ET972325	+	324	2	1	4		ET972325
				FH330170	-	754	2	1	4		FH330170				C7971
				ET044010	-	464	2	1	4		ET044010	ref|XP_002517481.1|	1e-06	WRKY transcription factor, putative [Ricinus communis] gb|EEF45023.1| WRKY transcription factor, putative [Ricinus communis]	BP136984
				FH312474	+	434	2	1	4		FH312474
				ET836368	-	64	2	1	4		ET836368				TT07_H20
				ET741687	-	588	2	1	4		ET741687
				ET998734	+	503	2	1	4		ET998734				C7971
				FH580859	-	103	2	1	4		FH580859				TT07_H20
				FH256934	-	555	2.5	1	4		FH256934				C7971
				FH126073	+	651	2.5	1	4		FH126073	emb|CAN61131.1|	4e-09	hypothetical protein [Vitis vinifera]
				ET973689	-	381	2.5	1	4		ET973689
				FH337610	+	372	2.5	1	4		FH337610
				FH240265	-	617	2.5	1	4		FH240265				TT16_D04	GO:0008150;
				ET745638	-	25	2.5	1	4		ET745638
				FH634550	+	322	2.5	1	4		FH634550				C7971
				FH288746	+	615	2.5	1	4		FH288746				C7971
				FH924010	+	248	2.5	1	4		FH924010				C7971
				FH179246	-	600	2.5	1	4		FH179246
				FI053232	-	807	2.5	1	4		FI053232
				FH387176	+	721	2.5	1	4		FH387176				C7971
				FH570791	+	76	2.5	1	4		FH570791				C7971
				FH191332	-	583	3	1	4		FH191332
				ET943255	+	308	3	1	4		ET943255				C7971
				ET813961	-	604	3	1	4		ET813961				C7971
				ET798594	+	175	3	1	4		ET798594
				FH839393	-	445	3	1	4		FH839393
				FH204293	-	754	3	1	4		FH204293				EB428521	GO:0003677;GO:0005515;GO:0003700;GO:0045449;
				FH392501	+	478	3	1	4		FH392501
				FH839918	+	526	3	1	4		FH839918
				FH710636	+	269	3	1	4		FH710636				TT07_H20
				FH242324	-	127	3	1	4		FH242324
				ET812484	-	32	3	1	4		ET812484	ref|NP_001054985.1|	3e-06	Os05g0232900 [Oryza sativa (japonica cultivar-group)] gb|AAS98496.1| unknown protein [Oryza sativa Japonica Group] gb|AAT73663.1| hypothetical protein [Oryza sativa Japonica Group]	C7971
				FH438092	+	528	3	1	4		FH438092				C7971
				FH984492	-	150	3	1	4		FH984492
				ET702945	+	431	3	1	4		ET702945
				FH840216	+	257	3	1	4		FH840216
				FH260439	-	193	3	1	4		FH260439
				FH269973	-	277	3	1	4		FH269973
				FH839097	+	438	3	1	4		FH839097
				FH718370	+	643	3	1	4		FH718370
				FH329429	+	402	3	1	4		FH329429
				ET780211	-	497	3.5	1	4		ET780211	gb|AAK55448.1|AC069300_3	1e-35	putative polyprotein [Oryza sativa (japonica cultivar-group)] gb|AAP54986.1| retrotransposon protein, putative, unclassified [Oryza sativa (japonica cultivar-group)]	C7971
				ET757577	+	454	3.5	1	4		ET757577	ref|XP_002263012.1|	4e-07	PREDICTED: hypothetical protein [Vitis vinifera] emb|CAO24297.1| unnamed protein product [Vitis vinifera]
				FH359418	+	412	3.5	1	4		FH359418
				FH903357	-	161	3.5	1	4		FH903357
				ET780085	-	458	3.5	1	4		ET780085	gb|ACB28472.1|	7e-40	polyprotein [Ananas comosus]	C7971
				FI028706	+	120	3.5	1	4		FI028706				C3695	GO:0005575;GO:0003674;GO:0008150;
				ET780143	+	700	3.5	1	4		ET780143	ref|NP_001052446.1|	5e-76	Os04g0316700 [Oryza sativa (japonica cultivar-group)]	C7971
				FH096481	+	672	3.5	1	4		FH096481	ref|XP_002324377.1|	2e-08	predicted protein [Populus trichocarpa] gb|EEF02942.1| predicted protein [Populus trichocarpa]	BP136984
				ET910025	-	174	4	1	4		ET910025
				FH544038	-	553	4	1	4		FH544038	ref|XP_002299016.1|	2e-17	predicted protein [Populus trichocarpa] gb|EEE83821.1| predicted protein [Populus trichocarpa]
				FH331000	+	90	4	1	4		FH331000
				FH687048	+	113	4	1	4		FH687048				CV016440
				FH503692	+	78	4	1	4		FH503692				CV016440
				FH698046	-	90	4	1	4		FH698046
				FH240703	-	500	4	1	4		FH240703				TT07_H20
				ET970509	-	640	4	1	4		ET970509
				FH466179	-	704	4	1	4		FH466179	ref|XP_002526834.1|	1e-43	protein with unknown function [Ricinus communis] gb|EEF35569.1| protein with unknown function [Ricinus communis]	C4790	GO:0005515;GO:0008270;
				ET048428	-	114	4	1	4		ET048428	ref|XP_002447031.1|	8e-08	hypothetical protein SORBIDRAFT_06g027290 [Sorghum bicolor] gb|EES11359.1| hypothetical protein SORBIDRAFT_06g027290 [Sorghum bicolor]
				FH213512	-	306	4	1	4		FH213512
Novel_miRNA	miR4	22	smRNA7051268
				ET692303	-	655	3.5	1	4		ET692303	sp|Q6L3Z7.1|R1B14_SOLDE	2e-76	RecName: Full=Putative late blight resistance protein homolog R1B-14 gb|AAT38776.1| Putative late blight resistance protein, identical [Solanum demissum]
				ET990662	+	98	3.5	1	4		ET990662	gb|ACE79456.1|	9e-87	NBS-coding resistance gene analog [Nicotiana tabacum]
Novel_miRNA	miR9	21	smRNA7507868
				FH230439	-	185	3	2	2		FH230439	gb|AAT38720.1|	5e-41	Putative F-Box protein, identical [Solanum demissum]
