# Supplementary material for: Identification of wounding and topping responsive small RNAs in tobacco (Nicotiana tabacum)
Source: BMC Plant Biol. 2012 Feb 22;12:28. doi: 10.1186/1471-2229-12-28 (PMC3306195; doi:10.1186/1471-2229-12-28)
Supplement: Additional file 4 — Table S4. Identification of targets of siRNAs from the phased-siRNA generating loci by degradome sequencing. [file 1471-2229-12-28-S4.XLS]

## Sheet: Sheet1
Table S4 Identification of targets of siRNAs from the phased-siRNA generating loci by degradome sequencing
phase-siRNA loci	phase_Pvalue	Size	siRNA_location	siRNA_name	siRNA sequence	Target	Strand	Cut_site	Match_score	Degradome_reads	Category (CleaveLand)		Query	Subject	Evalue	Description	Hits_in_TobEA	GO
FH494072.1	18.79	21	D2(-)	cuthead_955049_21_2	CAATCATGTGGCCCGACATCT
						FH613869	-	39	4	1	4		FH613869
						FH613943	+	39	4	1	4		FH613943	ref|XP_002264793.1|	4e-09	PREDICTED: hypothetical protein [Vitis vinifera]
ET712651.1	27.05	24	D4(+)	root_1060492_24_2	AGAGCAAGGTGGGGAGTTCTTGGA
						FH859286	+	151	0.5	2	0		FH859286				BP134091
						FH899838	-	295	0.5	2	0		FH899838				BP134091
						FH918047	+	529	0.5	2	0		FH918047				BP134091
						FH522484	-	321	0.5	2	0		FH522484				BP134091
						FH933033	-	490	0.5	2	0		FH933033				BP134091
						FH950198	-	598	0.5	2	0		FH950198				BP134091
						FH962268	-	557	0.5	2	0		FH962268				BP134091
						FH974257	+	645	0.5	2	0		FH974257	emb|CAN84059.1|	1e-42	hypothetical protein [Vitis vinifera]	TT25_I15	GO:0003674;GO:0008150;GO:0012505;
						FI010023	-	399	0.5	2	0		FI010023				C2119	GO:0005575;GO:0008194;GO:0008152;
						FI044886	+	484	0.5	2	0		FI044886				BP134091
						FI046045	+	127	0.5	2	0		FI046045				BP134091
						FI080846	+	401	0.5	2	0		FI080846				BP134091
						FH604577	+	474	0.5	2	0		FH604577				BP134091
						FH622595	-	143	0.5	2	0		FH622595				BP134091
						FH623989	-	144	0.5	2	0		FH623989				BP134091
						FH636212	+	446	0.5	2	0		FH636212				C2119	GO:0005575;GO:0008194;GO:0008152;
						FH655895	-	201	0.5	2	0		FH655895				BP134091
						FH683422	+	413	0.5	2	0		FH683422	sp|P33530.1|PHYA1_TOBAC	1e-43	RecName: Full=Phytochrome A1 emb|CAA47284.1| type-A phytochrome [Nicotiana tabacum]	C5110	GO:0005737;GO:0016604;GO:0005634;GO:0004673;GO:0009630;GO:0009638;GO:0009883;GO:0010161;GO:0010203;GO:0010201;GO:0010218;GO:0008020;GO:0004871;GO:0006355;GO:0046685;
						FH710034	-	490	0.5	2	0		FH710034				BP134091
						FH726672	+	216	0.5	2	0		FH726672				BP134091
						FH728775	-	332	0.5	2	0		FH728775				BP134091
						FH729409	+	597	0.5	2	0		FH729409				C2119	GO:0005575;GO:0008194;GO:0008152;
						ET710616	+	351	0.5	2	0		ET710616				BP134091
						FH802954	+	657	0.5	2	0		FH802954				C2119	GO:0005575;GO:0008194;GO:0008152;
						FH803732	-	552	0.5	2	0		FH803732				C2119	GO:0005575;GO:0008194;GO:0008152;
						FH803798	+	462	0.5	2	0		FH803798				C2119	GO:0005575;GO:0008194;GO:0008152;
						FH803842	+	360	0.5	2	0		FH803842				C2119	GO:0005575;GO:0008194;GO:0008152;
						FH803969	-	568	0.5	2	0		FH803969				C2119	GO:0005575;GO:0008194;GO:0008152;
						FH804079	-	225	0.5	2	0		FH804079				C2119	GO:0005575;GO:0008194;GO:0008152;
						FH804230	-	245	0.5	2	0		FH804230				C2119	GO:0005575;GO:0008194;GO:0008152;
						FH804573	+	461	0.5	2	0		FH804573				C2119	GO:0005575;GO:0008194;GO:0008152;
						FH961034	-	300	1	2	0		FH961034	ref|XP_002279185.1|	2e-65	PREDICTED: hypothetical protein [Vitis vinifera]	BP134091
						FI021174	+	24	1	2	0		FI021174				BP134091
						FI040384	+	478	1	2	0		FI040384				BP134091
						FH501504	-	653	1.5	2	0		FH501504				BP134091
						FH919798	+	320	1.5	2	0		FH919798				BP134091
						FI015223	+	551	1.5	2	0		FI015223				BP134091
						FH558022	+	353	1.5	2	0		FH558022				C2119	GO:0005575;GO:0008194;GO:0008152;
						FI027017	+	27	1.5	2	0		FI027017				BP134620
						FH580356	+	374	1.5	2	0		FH580356				BP134091
						FH779045	-	379	1.5	2	0		FH779045				BP134091
						FH779356	-	705	1.5	2	0		FH779356				BP134091
						FH780131	-	209	1.5	2	0		FH780131				BP134091
						FH780615	-	586	1.5	2	0		FH780615				BP134091
						FH780855	-	334	1.5	2	0		FH780855				BP134091
						FH416323	-	128	1.5	2	0		FH416323
						FH424379	-	129	1.5	2	0		FH424379
						FI008015	+	169	2.5	2	0		FI008015				BP134091
						FI025653	+	34	2.5	2	0		FI025653	ref|XP_002308384.1|	3e-21	dicer-like protein [Populus trichocarpa] gb|EEE91907.1| dicer-like protein [Populus trichocarpa]	BP527239	GO:0003723;GO:0004525;GO:0006396;GO:0005634;GO:0005515;GO:0030422;GO:0010050;GO:0010216;GO:0051607;GO:0010267;
						FH578872	+	713	2.5	2	0		FH578872				BP134091
						FH737011	-	13	2.5	2	0		FH737011	sp|P33530.1|PHYA1_TOBAC	5e-12	RecName: Full=Phytochrome A1 emb|CAA47284.1| type-A phytochrome [Nicotiana tabacum]	C5110	GO:0005737;GO:0016604;GO:0005634;GO:0004673;GO:0009630;GO:0009638;GO:0009883;GO:0010161;GO:0010203;GO:0010201;GO:0010218;GO:0008020;GO:0004871;GO:0006355;GO:0046685;
						FH741885	-	141	2.5	2	0		FH741885				BP134091
						FH803811	+	749	2.5	2	0		FH803811				C2119	GO:0005575;GO:0008194;GO:0008152;
						FI045508	-	374	3.5	2	0		FI045508				BP134091
						FI045570	+	647	3.5	2	0		FI045570				BP134091
						FH911592	+	592	0.5	2	1		FH911592				BP134091
						FI006512	-	214	0.5	2	1		FI006512				C2119	GO:0005575;GO:0008194;GO:0008152;
						FI044944	-	171	0.5	2	1		FI044944				BP134091
						FH725282	-	467	0.5	2	1		FH725282				C2119	GO:0005575;GO:0008194;GO:0008152;
						FH954305	-	421	1	2	1		FH954305				BP134091
						FI011910	+	529	1.5	2	1		FI011910				BP134091
						FH778824	-	380	1.5	2	1		FH778824				BP134091
						FH779168	-	707	1.5	2	1		FH779168				BP134091
						FH780164	-	499	1.5	2	1		FH780164				BP134091
						FH740116	-	135	2.5	2	1		FH740116				BP134091
						FH858410	-	537	0.5	2	2		FH858410				BP134091
						FH858422	+	342	0.5	2	2		FH858422				BP134091
						FH858523	+	118	0.5	2	2		FH858523				BP134091
						FH858854	+	130	0.5	2	2		FH858854				BP134091
						FH858889	-	664	0.5	2	2		FH858889				BP134091
						FH858934	+	216	0.5	2	2		FH858934				BP134091
						FH440444	-	677	0.5	2	2		FH440444				BP134091
						FH897714	+	162	0.5	2	2		FH897714				C2119	GO:0005575;GO:0008194;GO:0008152;
						FH927905	-	282	0.5	2	2		FH927905				BP134091
						FH547100	+	485	0.5	2	2		FH547100				C2119	GO:0005575;GO:0008194;GO:0008152;
						FH973636	+	201	0.5	2	2		FH973636				BP134091
						FH997993	+	655	0.5	2	2		FH997993				C2119	GO:0005575;GO:0008194;GO:0008152;
						FH998069	-	541	0.5	2	2		FH998069				BP134091
						FI003545	-	575	0.5	2	2		FI003545	ref|XP_002268371.1|	2e-23	PREDICTED: hypothetical protein [Vitis vinifera]	BP134091
						FI012229	+	176	0.5	2	2		FI012229	ref|XP_002519219.1|	1e-10	aldehyde dehydrogenase, putative [Ricinus communis] gb|EEF43083.1| aldehyde dehydrogenase, putative [Ricinus communis]	BP134091
						FI020707	+	618	0.5	2	2		FI020707				C2119	GO:0005575;GO:0008194;GO:0008152;
						FI020787	-	442	0.5	2	2		FI020787				C2119	GO:0005575;GO:0008194;GO:0008152;
						FH567196	-	164	0.5	2	2		FH567196				C2119	GO:0005575;GO:0008194;GO:0008152;
						FI051748	+	62	0.5	2	2		FI051748				BP134091
						FI066553	+	549	0.5	2	2		FI066553	ref|XP_002306698.1|	3e-36	predicted protein [Populus trichocarpa] gb|EEE93694.1| predicted protein [Populus trichocarpa]	DV159491	GO:0005575;GO:0008081;GO:0003700;GO:0045449;
						FI075477	-	637	0.5	2	2		FI075477				BP134091
						FH590954	-	251	0.5	2	2		FH590954				C2119	GO:0005575;GO:0008194;GO:0008152;
						FH596647	+	534	0.5	2	2		FH596647				C2119	GO:0005575;GO:0008194;GO:0008152;
						FH644364	-	576	0.5	2	2		FH644364				C2119	GO:0005575;GO:0008194;GO:0008152;
						FH921688	+	354	1	2	2		FH921688				BP134091
						FI044865	+	440	1	2	2		FI044865				BP134091
						FH438242	-	321	1.5	2	2		FH438242				BP134091
						FH578781	-	266	1.5	2	2		FH578781				BP134091
						FH591039	+	79	1.5	2	2		FH591039				C2119	GO:0005575;GO:0008194;GO:0008152;
						FI062459	-	778	2	2	2		FI062459				BP134091
						FH928504	+	641	2.5	2	2		FH928504				BP134091
						FH929772	+	149	2.5	2	2		FH929772				BP134091
						FH950296	-	547	3	2	2		FH950296	gb|AAV31175.1|	3e-18	Putative disease resistance protein, identical [Solanum tuberosum]	C10768
						FH845690	-	148	0	1	4		FH845690	gb|AAT38783.2|	7e-08	hypothetical protein SDM1_46t00006 [Solanum demissum]	DW003932	GO:0009507;GO:0010181;
						FH899780	-	455	0	1	4		FH899780				DW003932	GO:0009507;GO:0010181;
						FH901468	+	122	0	1	4		FH901468	ref|NP_197667.1|	5e-42	RAD5; ATP binding / ATP-dependent helicase/ DNA binding / helicase/ hydrolase, acting on acid anhydrides, in phosphorus-containing anhydrides / nucleic acid binding / protein binding / zinc ion binding [Arabidopsis thaliana] sp|Q9FNI6.1|SM3L2_ARATH RecName: Full=Putative SWI/SNF-related matrix-associated actin-dependent regulator of chromatin subfamily A member 3-like 2; Short=SMARCA3-like protei…	DW003932	GO:0009507;GO:0010181;
						FH904341	-	107	0	1	4		FH904341
						FH906454	-	531	0	1	4		FH906454				DW003932	GO:0009507;GO:0010181;
						FH915072	-	158	0	1	4		FH915072	ref|XP_002269215.1|	2e-12	PREDICTED: hypothetical protein [Vitis vinifera]	DW003932	GO:0009507;GO:0010181;
						FH915146	-	351	0	1	4		FH915146	ref|XP_002269215.1|	1e-11	PREDICTED: hypothetical protein [Vitis vinifera]	DW003932	GO:0009507;GO:0010181;
						FH925835	-	112	0	1	4		FH925835				DW003932	GO:0009507;GO:0010181;
						FH928541	-	626	0	1	4		FH928541				BP134091
						FH931533	+	743	0	1	4		FH931533				C5783	GO:0005575;GO:0003674;GO:0008150;
						FH948130	+	269	0	1	4		FH948130				DW003932	GO:0009507;GO:0010181;
						FH995797	+	612	0	1	4		FH995797
						FI011917	-	552	0	1	4		FI011917				DW003122	GO:0016301;GO:0006468;GO:0012505;
						FI028035	-	168	0	1	4		FI028035				DW003932	GO:0009507;GO:0010181;
						FI033115	+	508	0	1	4		FI033115				DW003932	GO:0009507;GO:0010181;
						FI064742	+	413	0	1	4		FI064742	gb|ABN07962.1|	2e-17	ATP-citrate lyase/succinyl-CoA ligase [Medicago truncatula]	DW003932	GO:0009507;GO:0010181;
						FI066132	+	306	0	1	4		FI066132				BP134091
						FI075873	-	499	0	1	4		FI075873				DW003932	GO:0009507;GO:0010181;
						FI082183	+	43	0	1	4		FI082183				BP134091
						FI082603	+	122	0	1	4		FI082603	gb|AAT38751.2|	5e-06	RNA-directed RNA polymerase, putative [Solanum demissum]	DW003122	GO:0016301;GO:0006468;GO:0012505;
						ET694232	+	184	0	1	4		ET694232				DW003932	GO:0009507;GO:0010181;
						ET710610	+	68	0	1	4		ET710610				BP134091
						FH737933	+	484	0	1	4		FH737933				DW003932	GO:0009507;GO:0010181;
						FH742407	-	57	0	1	4		FH742407				DW003932	GO:0009507;GO:0010181;
						FH750164	-	635	0	1	4		FH750164				BP136539
						FH186342	+	599	0	1	4		FH186342				DW003932	GO:0009507;GO:0010181;
						FH786102	+	63	0	1	4		FH786102
						FH786654	+	106	0	1	4		FH786654
						FH786681	+	595	0	1	4		FH786681				BP134091
						FH786971	+	548	0	1	4		FH786971				BP134091
						FH786996	-	103	0	1	4		FH786996
						FH787003	-	328	0	1	4		FH787003
						FH787299	-	150	0	1	4		FH787299
						FH787632	+	370	0	1	4		FH787632
						FH787650	+	739	0	1	4		FH787650				DW003932	GO:0009507;GO:0010181;
						FH787664	-	298	0	1	4		FH787664
						FH813942	-	643	0	1	4		FH813942
						FH814552	+	127	0	1	4		FH814552
						FH814557	-	504	0	1	4		FH814557
						FH815287	-	668	0	1	4		FH815287
						FH815304	-	551	0	1	4		FH815304
						FH815529	+	194	0	1	4		FH815529
						FH815567	-	686	0	1	4		FH815567
						FH815829	+	402	0	1	4		FH815829
						FH553981	-	116	0.5	1	4		FH553981				C2119	GO:0005575;GO:0008194;GO:0008152;
						FI056991	+	484	0.5	1	4		FI056991
						FH865947	-	378	1	1	4		FH865947				DW003932	GO:0009507;GO:0010181;
						FH866263	-	380	1	1	4		FH866263				DW003932	GO:0009507;GO:0010181;
						FH866340	+	633	1	1	4		FH866340				DW003932	GO:0009507;GO:0010181;
						FH867014	+	723	1	1	4		FH867014				DW003932	GO:0009507;GO:0010181;
						FH867015	+	106	1	1	4		FH867015				DW003932	GO:0009507;GO:0010181;
						FH867089	-	440	1	1	4		FH867089				DW003932	GO:0009507;GO:0010181;
						FH867317	-	234	1	1	4		FH867317				DW003932	GO:0009507;GO:0010181;
						FH867411	-	535	1	1	4		FH867411				DW003932	GO:0009507;GO:0010181;
						FH867425	-	493	1	1	4		FH867425				DW003932	GO:0009507;GO:0010181;
						FH867457	+	381	1	1	4		FH867457				DW003932	GO:0009507;GO:0010181;
						FH867989	+	248	1	1	4		FH867989				DW003932	GO:0009507;GO:0010181;
						FH868000	+	783	1	1	4		FH868000				DW003932	GO:0009507;GO:0010181;
						FH868334	+	596	1	1	4		FH868334				DW003932	GO:0009507;GO:0010181;
						FH922697	+	493	1	1	4		FH922697
						FH953695	-	590	1	1	4		FH953695	sp|Q9THX6.1|APX4_SOLLC	1e-10	RecName: Full=Putative L-ascorbate peroxidase, chloroplastic; AltName: Full=Thylakoid lumenal 29 kDa protein; Short=TL29; AltName: Full=P29; AltName: Full=LeAPx09; Flags: Precursor emb|CAB64343.1| putative ascorbate peroxidase (TL29) [Solanum lycopersicum]	BP134091
						FI007895	-	242	1	1	4		FI007895
						FI069085	-	423	1	1	4		FI069085				DW003932	GO:0009507;GO:0010181;
						FI081332	+	123	1	1	4		FI081332				DW003932	GO:0009507;GO:0010181;
						FI084694	+	471	1	1	4		FI084694
						FH186426	-	182	1	1	4		FH186426				DW003932	GO:0009507;GO:0010181;
						FH788014	-	311	1	1	4		FH788014				DW003932	GO:0009507;GO:0010181;
						FH788325	+	305	1	1	4		FH788325				DW003932	GO:0009507;GO:0010181;
						FH788379	-	663	1	1	4		FH788379				DW003932	GO:0009507;GO:0010181;
						FH788701	-	294	1	1	4		FH788701	ref|XP_002329920.1|	2e-18	chromatin remodeling complex subunit [Populus trichocarpa] gb|EEF08288.1| chromatin remodeling complex subunit [Populus trichocarpa]	DW003932	GO:0009507;GO:0010181;
						FH788972	+	719	1	1	4		FH788972				DW003932	GO:0009507;GO:0010181;
						FH789034	+	431	1	1	4		FH789034				DW003932	GO:0009507;GO:0010181;
						FH789036	-	117	1	1	4		FH789036	ref|XP_002329920.1|	8e-44	chromatin remodeling complex subunit [Populus trichocarpa] gb|EEF08288.1| chromatin remodeling complex subunit [Populus trichocarpa]	DW003932	GO:0009507;GO:0010181;
						FH789328	-	272	1	1	4		FH789328	ref|XP_002329920.1|	3e-19	chromatin remodeling complex subunit [Populus trichocarpa] gb|EEF08288.1| chromatin remodeling complex subunit [Populus trichocarpa]	DW003932	GO:0009507;GO:0010181;
						FH789654	-	128	1	1	4		FH789654				DW003932	GO:0009507;GO:0010181;
						FH789703	+	629	1	1	4		FH789703				DW003932	GO:0009507;GO:0010181;
						FH497425	+	583	1.5	1	4		FH497425
						FH932803	-	131	1.5	1	4		FH932803				DW003932	GO:0009507;GO:0010181;
						FH933152	+	586	1.5	1	4		FH933152				BP134091
						FH953652	+	101	1.5	1	4		FH953652				DW003932	GO:0009507;GO:0010181;
						FH934343	+	634	2	1	4		FH934343
						FI073212	-	432	2	1	4		FI073212				DW003932	GO:0009507;GO:0010181;
						FH664861	-	399	2	1	4		FH664861	ref|XP_002270904.1|	7e-11	PREDICTED: hypothetical protein isoform 1 [Vitis vinifera]	BP134091
						FH788301	-	71	2	1	4		FH788301	ref|XP_002329920.1|	1e-37	chromatin remodeling complex subunit [Populus trichocarpa] gb|EEF08288.1| chromatin remodeling complex subunit [Populus trichocarpa]	EB431203
						FH813872	-	18	2	1	4		FH813872				BP134091
						FH900892	+	289	2.5	1	4		FH900892
						FI060911	-	266	2.5	1	4		FI060911
						FI070430	+	365	2.5	1	4		FI070430				DW003932	GO:0009507;GO:0010181;
						FI089538	-	331	2.5	1	4		FI089538				DW003932	GO:0009507;GO:0010181;
						FH746396	+	12	3	1	4		FH746396	ref|XP_002272961.1|	2e-18	PREDICTED: hypothetical protein [Vitis vinifera]	BP134091
						FH716144	-	37	4	1	4		FH716144				EB451616	GO:0009507;GO:0003674;GO:0008150;
						FH769845	+	147	4	1	4		FH769845
						FH770033	-	438	4	1	4		FH770033
						FH770463	+	728	4	1	4		FH770463	ref|XP_002524674.1|	8e-18	Sphingosine kinase, putative [Ricinus communis] gb|EEF37693.1| Sphingosine kinase, putative [Ricinus communis]
						FH770471	-	694	4	1	4		FH770471	ref|XP_002524674.1|	8e-18	Sphingosine kinase, putative [Ricinus communis] gb|EEF37693.1| Sphingosine kinase, putative [Ricinus communis]
						FH770847	-	511	4	1	4		FH770847	ref|XP_002270943.1|	4e-07	PREDICTED: hypothetical protein, partial [Vitis vinifera]
						FH771519	-	227	4	1	4		FH771519
						FH771817	-	494	4	1	4		FH771817
ET712651.1	27.05	24	D8(-)	root_805035_24_1	ACTAGTGGGGTCTGGGGAGGGTAG
						FH488493	+	400	2	1	4		FH488493				EB439939	GO:0005575;GO:0005488;GO:0008150;
						FH724324	+	121	2	1	4		FH724324				DW003932	GO:0009507;GO:0010181;
						FH903076	+	86	2	1	4		FH903076				TT30_F09
						FI038037	-	168	2	1	4		FI038037
						ET826902	+	407	2.5	1	4		ET826902
						ET849847	+	159	2.5	1	4		ET849847
						FH607621	-	255	3	1	4		FH607621
						FH114277	+	719	3.5	1	4		FH114277	ref|XP_002277587.1|	1e-08	PREDICTED: similar to TNP2 [Vitis vinifera]
						FH109051	-	698	4	1	4		FH109051				TT40_B05
						FI037945	-	509	4	1	4		FI037945				TT40_B05
ET713388.1	27.39	24	D3(+)	root_1556300_24_257	AGTGTGTACGCAGACCTTACCCCT
						ET803237	+	555	0	1	4		ET803237
						ET803299	-	188	0	1	4		ET803299				TT02_H22	GO:0009507;GO:0006662;GO:0030508;GO:0045454;
						ET965174	+	189	0	1	4		ET965174	ref|XP_002521918.1|	3e-10	conserved hypothetical protein [Ricinus communis] gb|EEF40442.1| conserved hypothetical protein [Ricinus communis]
						ET997376	-	434	0	1	4		ET997376
						FH022894	+	158	0	1	4		FH022894
						FH027610	+	559	0	1	4		FH027610				C2119	GO:0005575;GO:0008194;GO:0008152;
						FH042068	-	35	0	1	4		FH042068				EB433817
						FH106593	-	494	0	1	4		FH106593				CV018494
						FH115634	+	728	0	1	4		FH115634				BP527054
						FH173626	-	721	0	1	4		FH173626				DW003932	GO:0009507;GO:0010181;
						FH219467	-	402	0	1	4		FH219467				BP134091
						FH221039	+	485	0	1	4		FH221039
						FH221831	+	483	0	1	4		FH221831				C2119	GO:0005575;GO:0008194;GO:0008152;
						FH286478	+	96	0	1	4		FH286478				DV162346
						FH305926	+	337	0	1	4		FH305926				DV162346
						FH328315	-	244	0	1	4		FH328315	ref|XP_002521918.1|	3e-26	conserved hypothetical protein [Ricinus communis] gb|EEF40442.1| conserved hypothetical protein [Ricinus communis]
						FH359791	+	191	0	1	4		FH359791
						FH398453	+	277	0	1	4		FH398453				DV162346
						FH515089	+	229	0	1	4		FH515089				BP134091
						FH585130	-	375	0	1	4		FH585130				DW003932	GO:0009507;GO:0010181;
						FH936063	-	628	0	1	4		FH936063	gb|AAT40504.2|	2e-26	Polyprotein, putative [Solanum demissum]
						FH026829	-	606	0.5	1	4		FH026829				DV162346
						ET767420	-	169	1	1	4		ET767420
						ET811246	+	613	1	1	4		ET811246				BP134091
						ET867990	-	354	1	1	4		ET867990
						ET963463	-	49	1	1	4		ET963463				EB433817
						FH112890	-	626	1	1	4		FH112890				CV018494
						FH184427	-	757	1	1	4		FH184427				DW003932	GO:0009507;GO:0010181;
						FH239657	+	18	1	1	4		FH239657				EB439939	GO:0005575;GO:0005488;GO:0008150;
						FH267662	-	54	1	1	4		FH267662
						FH422171	-	309	1	1	4		FH422171				DW003932	GO:0009507;GO:0010181;
						FH442284	-	212	1	1	4		FH442284				EB439939	GO:0005575;GO:0005488;GO:0008150;
						FH461730	+	218	1	1	4		FH461730				DV159744	GO:0005575;
						FH516514	+	49	1	1	4		FH516514
						FH524820	+	30	1	1	4		FH524820	ref|XP_002271141.1|	2e-09	PREDICTED: hypothetical protein [Vitis vinifera]	EB433817
						FH789654	+	451	1	1	4		FH789654				DW003932	GO:0009507;GO:0010181;
						FH925835	+	779	1	1	4		FH925835				DW003932	GO:0009507;GO:0010181;
						FH951102	-	208	1	1	4		FH951102				DW003932	GO:0009507;GO:0010181;
						FI029351	-	599	1	1	4		FI029351	ref|XP_002272675.1|	5e-35	PREDICTED: hypothetical protein [Vitis vinifera]
						FI074505	-	260	1	1	4		FI074505
						FI003545	+	325	1.5	1	4		FI003545	ref|XP_002268371.1|	2e-23	PREDICTED: hypothetical protein [Vitis vinifera]	BP134091
						ET697070	-	217	2	1	4		ET697070	emb|CAN62820.1|	7e-11	hypothetical protein [Vitis vinifera]	BP134091
						ET701479	+	236	2	1	4		ET701479	emb|CAN62820.1|	7e-11	hypothetical protein [Vitis vinifera]	BP134091
						ET701537	-	191	2	1	4		ET701537	emb|CAN62820.1|	6e-11	hypothetical protein [Vitis vinifera]	BP134091
						ET752484	+	594	2	1	4		ET752484				BP527545
						ET787653	-	595	2	1	4		ET787653
						ET828136	+	785	2	1	4		ET828136				TT02_H22	GO:0009507;GO:0006662;GO:0030508;GO:0045454;
						ET890433	+	110	2	1	4		ET890433				C3979	GO:0005575;GO:0003674;GO:0008150;
						FH006739	+	652	2	1	4		FH006739
						FH066770	-	345	2	1	4		FH066770				CV018494
						FH208053	-	474	2	1	4		FH208053
						FH663701	+	598	2	1	4		FH663701				BP527545
						FH665656	+	587	2	1	4		FH665656				C5783	GO:0005575;GO:0003674;GO:0008150;
						FH879351	+	641	2	1	4		FH879351
						FH879434	+	449	2	1	4		FH879434
						FH879559	-	394	2	1	4		FH879559
						FH879566	+	752	2	1	4		FH879566
						FH879579	+	506	2	1	4		FH879579
						FH879736	+	408	2	1	4		FH879736
						FH879762	+	520	2	1	4		FH879762
						FH879973	-	776	2	1	4		FH879973
						FH880185	+	412	2	1	4		FH880185
						FH880256	+	253	2	1	4		FH880256
						FH880405	-	283	2	1	4		FH880405
						FH880715	-	699	2	1	4		FH880715
						FH972728	+	503	2	1	4		FH972728
						FI052380	-	559	2	1	4		FI052380	gb|AAT39313.2|	9e-28	POT family protein [Solanum demissum]
						FI067026	+	444	2	1	4		FI067026
						FI067106	-	15	2	1	4		FI067106
						FH642342	+	59	2.5	1	4		FH642342				TT04_O16
						ET849627	-	207	3	1	4		ET849627				DW003932	GO:0009507;GO:0010181;
						ET876053	+	414	3	1	4		ET876053				C1537
						FH230680	-	742	3	1	4		FH230680				DW003932	GO:0009507;GO:0010181;
						FH417678	+	274	3	1	4		FH417678
						FH466703	+	316	3	1	4		FH466703				C1537
						FH896915	-	521	3	1	4		FH896915				BP130368	GO:0016020;GO:0015144;GO:0005337;GO:0005351;GO:0009409;GO:0009414;
						FH986594	+	465	3	1	4		FH986594				C1537
						ET946063	+	644	4	1	4		ET946063				DW003932	GO:0009507;GO:0010181;
						FH641605	+	500	4	1	4		FH641605				C2119	GO:0005575;GO:0008194;GO:0008152;
						FH667473	+	431	4	1	4		FH667473	ref|XP_002301428.1|	1e-07	predicted protein [Populus trichocarpa] gb|EEE80701.1| predicted protein [Populus trichocarpa]	EB433817
						FH669067	-	531	4	1	4		FH669067				EB433817
						FH675967	-	517	4	1	4		FH675967				EB433817
ET713388.1	27.39	24	D6(-)	root_2498110_24_1	GCAAGGTGGGAAGTTCTTGGAGGG
						ET963932	-	720	2	1	4		ET963932				DW003932	GO:0009507;GO:0010181;
						FH341340	+	249	2	1	4		FH341340				DW003932	GO:0009507;GO:0010181;
						FH568642	+	671	2	1	4		FH568642				C5783	GO:0005575;GO:0003674;GO:0008150;
						FH523834	+	44	3	1	4		FH523834				DV157540	GO:0008270;
						FH572268	+	368	3	1	4		FH572268
						FH696999	-	60	3	1	4		FH696999				DW003932	GO:0009507;GO:0010181;
						FH185027	+	54	3.5	1	4		FH185027				TT05_P03
ET977252.1	15.09	24	D4(-)	root_1433970_24_1	AGGGTAGGGGTAAGGTCTGCGTAC
						FH711340	+	20	3.5	1	4		FH711340
ET977252.1	15.09	24	D4(+)	root_771716_24_37	ACGCAGACCTTACCCCTACCCTGG
						ET696774	-	234	0	2	0		ET696774
						ET701109	-	194	0	2	0		ET701109
						ET742655	+	174	0	2	0		ET742655				DW003122	GO:0016301;GO:0006468;GO:0012505;
						ET959863	-	186	0	2	0		ET959863				DW003932	GO:0009507;GO:0010181;
						FH085693	-	357	0	2	0		FH085693				C5783	GO:0005575;GO:0003674;GO:0008150;
						FH087716	+	235	0	2	0		FH087716				C5783	GO:0005575;GO:0003674;GO:0008150;
						FH271169	+	55	0	2	0		FH271169				C5783	GO:0005575;GO:0003674;GO:0008150;
						FH272259	+	55	0	2	0		FH272259				C5783	GO:0005575;GO:0003674;GO:0008150;
						FH370110	-	166	0	2	0		FH370110
						FH619563	+	309	0	2	0		FH619563				C5783	GO:0005575;GO:0003674;GO:0008150;
						FH740116	+	194	0	6	0		FH740116				BP134091
						FH903942	-	510	0	6	0		FH903942				DW003932	GO:0009507;GO:0010181;
						FI015698	+	313	0	2	0		FI015698				DW003932	GO:0009507;GO:0010181;
						FI064742	-	468	0	3	0		FI064742	gb|ABN07962.1|	2e-17	ATP-citrate lyase/succinyl-CoA ligase [Medicago truncatula]	DW003932	GO:0009507;GO:0010181;
						FH354950	+	421	0.5	2	0		FH354950				DW003932	GO:0009507;GO:0010181;
						FH389704	+	573	0.5	2	0		FH389704				DW003932	GO:0009507;GO:0010181;
						FH543495	-	728	0.5	2	0		FH543495				DW003932	GO:0009507;GO:0010181;
						FH725282	+	278	0.5	6	0		FH725282				C2119	GO:0005575;GO:0008194;GO:0008152;
						FH931533	-	95	0.5	2	0		FH931533				C5783	GO:0005575;GO:0003674;GO:0008150;
						FH943231	+	57	0.5	6	0		FH943231				EB433817
						FH953652	-	710	0.5	4	0		FH953652				DW003932	GO:0009507;GO:0010181;
						FI006512	+	611	0.5	3	0		FI006512				C2119	GO:0005575;GO:0008194;GO:0008152;
						FI012229	-	661	0.5	6	0		FI012229	ref|XP_002519219.1|	1e-10	aldehyde dehydrogenase, putative [Ricinus communis] gb|EEF43083.1| aldehyde dehydrogenase, putative [Ricinus communis]	BP134091
						FI081985	-	323	0.5	5	0		FI081985
						ET848020	-	794	1	2	0		ET848020	ref|XP_002524699.1|	5e-29	ATATH13, putative [Ricinus communis] gb|EEF37718.1| ATATH13, putative [Ricinus communis]	DW003932	GO:0009507;GO:0010181;
						FH050387	-	710	1	2	0		FH050387				C5783	GO:0005575;GO:0003674;GO:0008150;
						FH742814	+	67	1	5	0		FH742814				DV162346
						FH778824	+	403	1	6	0		FH778824				BP134091
						FH779168	+	242	1	5	0		FH779168				BP134091
						FH780164	+	442	1	6	0		FH780164				BP134091
						FH780855	+	579	1	6	0		FH780855				BP134091
						FH788325	-	535	1	6	0		FH788325				DW003932	GO:0009507;GO:0010181;
						FH788701	+	629	1	6	0		FH788701	ref|XP_002329920.1|	2e-18	chromatin remodeling complex subunit [Populus trichocarpa] gb|EEF08288.1| chromatin remodeling complex subunit [Populus trichocarpa]	DW003932	GO:0009507;GO:0010181;
						FH788972	-	203	1	6	0		FH788972				DW003932	GO:0009507;GO:0010181;
						FH789034	-	531	1	6	0		FH789034				DW003932	GO:0009507;GO:0010181;
						FH789654	+	444	1	6	0		FH789654				DW003932	GO:0009507;GO:0010181;
						FH789703	-	290	1	6	0		FH789703				DW003932	GO:0009507;GO:0010181;
						FH790002	-	164	1	3	0		FH790002				DW003932	GO:0009507;GO:0010181;
						FH820608	+	431	1	5	0		FH820608				DW003932	GO:0009507;GO:0010181;
						FH820706	+	398	1	5	0		FH820706				DW003932	GO:0009507;GO:0010181;
						FH821645	-	562	1	5	0		FH821645				DW003932	GO:0009507;GO:0010181;
						FH821651	-	436	1	5	0		FH821651				DW003932	GO:0009507;GO:0010181;
						FH849220	-	124	1	2	0		FH849220
						FH849281	-	470	1	2	0		FH849281				DW003122	GO:0016301;GO:0006468;GO:0012505;
						FH849440	+	96	1	2	0		FH849440	gb|AAT66771.2|	1e-05	Putative polyprotein, identical [Solanum demissum]
						FH855147	-	438	1	2	0		FH855147
						FH855377	+	195	1	2	0		FH855377				BP130225
						FH855415	+	519	1	2	0		FH855415
						FH855515	+	596	1	2	0		FH855515
						FH855580	+	465	1	2	0		FH855580
						FH864076	+	217	1	6	0		FH864076				BP527904
						FH865954	+	40	1	3	0		FH865954	ref|XP_002525586.1|	2e-22	Cell division control protein, putative [Ricinus communis] gb|EEF36845.1| Cell division control protein, putative [Ricinus communis]	EB433817
						FH865961	-	440	1	3	0		FH865961				EB433817
						FH868261	-	453	1	6	0		FH868261				EB433817
						FH894244	-	62	1	6	0		FH894244
						FH899780	+	284	1	2	0		FH899780				DW003932	GO:0009507;GO:0010181;
						FH906602	+	128	1	2	0		FH906602				C5783	GO:0005575;GO:0003674;GO:0008150;
						FH922697	-	333	1	3	0		FH922697
						FH932540	-	34	1	3	0		FH932540
						FH934343	-	214	1	3	0		FH934343
						FH948130	-	604	1	2	0		FH948130				DW003932	GO:0009507;GO:0010181;
						FH954305	+	468	1	6	0		FH954305				BP134091
						ET048316	+	56	1.5	3	0		ET048316	ref|XP_002515369.1|	3e-09	DNA binding protein, putative [Ricinus communis] gb|EEF46818.1| DNA binding protein, putative [Ricinus communis]	EB433817
						ET886929	+	156	1.5	2	0		ET886929				DW003122	GO:0016301;GO:0006468;GO:0012505;
						FH031562	+	80	1.5	2	0		FH031562
						FH113107	+	145	1.5	2	0		FH113107				DW003932	GO:0009507;GO:0010181;
						FH667150	-	607	1.5	2	0		FH667150				DW003932	GO:0009507;GO:0010181;
						FH786120	+	72	1.5	6	0		FH786120				C5783	GO:0005575;GO:0003674;GO:0008150;
						FH786971	-	391	1.5	3	0		FH786971				BP134091
						FH787003	+	562	1.5	3	0		FH787003
						FH787299	+	466	1.5	3	0		FH787299
						FH787378	-	108	1.5	5	0		FH787378
						FH787650	-	174	1.5	3	0		FH787650				DW003932	GO:0009507;GO:0010181;
						FH787664	+	602	1.5	3	0		FH787664
						FH850363	-	629	1.5	3	0		FH850363	gb|AAT40504.2|	2e-35	Polyprotein, putative [Solanum demissum]
						FH850408	-	756	1.5	6	0		FH850408	gb|AAT40504.2|	2e-47	Polyprotein, putative [Solanum demissum]
						FH851652	-	407	1.5	5	0		FH851652
						FH851658	-	679	1.5	5	0		FH851658	gb|AAT40504.2|	6e-41	Polyprotein, putative [Solanum demissum]
						FH902592	-	769	1.5	6	0		FH902592				C2119	GO:0005575;GO:0008194;GO:0008152;
						FH928541	+	278	1.5	4	0		FH928541				BP134091
						FI066132	-	518	1.5	6	0		FI066132				BP134091
						ET810729	+	72	2	2	0		ET810729	sp|O24145.1|4CL1_TOBAC	1e-21	RecName: Full=4-coumarate--CoA ligase 1; Short=4CL 1; AltName: Full=4-coumaroyl-CoA synthase 1 gb|AAB18637.1| 4-coumarate:coenzyme A ligase [Nicotiana tabacum]	C5128	GO:0016207;GO:0009411;GO:0009698;GO:0009620;GO:0009611;GO:0005575;
						FH182708	-	227	2	2	0		FH182708				BP527054
						FH365407	-	681	2	2	0		FH365407				DW003122	GO:0016301;GO:0006468;GO:0012505;
						FH855544	+	486	2	2	0		FH855544
						FH867425	+	351	2	3	0		FH867425				DW003932	GO:0009507;GO:0010181;
						FH900596	+	680	2	2	0		FH900596				DW003932	GO:0009507;GO:0010181;
						FH942668	-	734	2	6	0		FH942668				BP527054
						FH955288	+	77	2	3	0		FH955288
						FI040314	+	314	2	6	0		FI040314				EB437044	GO:0005575;GO:0003674;GO:0008150;
						FI065901	+	605	2	6	0		FI065901				BP134091
						FI081332	-	716	2	5	0		FI081332				DW003932	GO:0009507;GO:0010181;
						FI082867	-	327	2	6	0		FI082867
						ET745121	+	173	2.5	2	0		ET745121				DW003122	GO:0016301;GO:0006468;GO:0012505;
						FH106266	-	116	2.5	2	0		FH106266
						FH490176	-	629	2.5	2	0		FH490176				DW003932	GO:0009507;GO:0010181;
						FH804159	-	42	2.5	5	0		FH804159
						FH804888	-	407	2.5	6	0		FH804888				C2119	GO:0005575;GO:0008194;GO:0008152;
						FH956600	+	557	2.5	6	0		FH956600				BP527054
						FI016257	+	107	2.5	5	0		FI016257				TT04_O16
						FH226976	+	13	3	2	0		FH226976				C5783	GO:0005575;GO:0003674;GO:0008150;
						FH271767	+	691	3	2	0		FH271767				EB433817
						FH821288	-	114	3	6	0		FH821288				EB441160
						FH821363	-	263	3	6	0		FH821363				EB441160
						FH821669	-	379	3	6	0		FH821669				EB441160
						FH840645	-	792	3	3	0		FH840645
						FH840654	-	328	3	3	0		FH840654
						FH840679	-	490	3	3	0		FH840679
						FH840691	-	676	3	3	0		FH840691
						FH885304	+	307	3	6	0		FH885304	gb|ACB45089.1|	6e-19	putative polyprotein [Solanum habrochaites]	BP130771
						FH908343	+	135	3	5	0		FH908343				BP131846
						FH913290	-	115	3	4	0		FH913290				C2119	GO:0005575;GO:0008194;GO:0008152;
						FH999308	+	403	3	6	0		FH999308	gb|ACB45089.1|	8e-36	putative polyprotein [Solanum habrochaites]
						FI058941	-	553	3	5	0		FI058941				BP131846
						ET672933	+	124	3.5	3	0		ET672933				BP132343
						FH238475	+	372	3.5	2	0		FH238475				TT06_A08
						FH919365	+	413	3.5	6	0		FH919365				AJ718624	GO:0005794;GO:0009505;GO:0016021;GO:0005215;GO:0006810;
						FH928525	-	798	3.5	3	0		FH928525	dbj|BAB10876.1|	3e-10	polyprotein [Arabidopsis thaliana]
						ET797136	-	458	4	2	0		ET797136
						FH008021	+	297	4	2	0		FH008021
						FH116887	-	264	4	2	0		FH116887
						FH331486	+	151	4	2	0		FH331486
						FH473521	-	716	4	2	0		FH473521				C11043	GO:0005575;GO:0003824;GO:0008152;
						FH804813	-	124	4	6	0		FH804813
						FH839385	+	212	4	6	0		FH839385
						FH839394	+	22	4	6	0		FH839394				C2638	GO:0009341;GO:0004565;GO:0005975;GO:0005990;GO:0012505;GO:0019515;GO:0019513;
						FH840369	-	376	4	4	0		FH840369				CV018494
						FH850671	+	727	4	6	0		FH850671	gb|AAT40504.2|	3e-48	Polyprotein, putative [Solanum demissum]
						FH903691	+	72	4	3	0		FH903691				TT02_H22	GO:0009507;GO:0006662;GO:0030508;GO:0045454;
						FH976926	-	562	4	6	0		FH976926				BP527054
						FI035901	+	340	4	6	0		FI035901				EB433817
						FI048339	+	395	4	2	0		FI048339				C11043	GO:0005575;GO:0003824;GO:0008152;
						FI050598	+	483	4	5	0		FI050598				BP527545
						FI007875	+	28	1	2	1		FI007875	gb|AAM12781.1|	4e-43	auxin-induced SAUR-like protein [Capsicum annuum]	TT39_H02	GO:0003674;GO:0009733;
						FI011910	-	357	1	3	1		FI011910				BP134091
						FH787632	-	542	1.5	2	1		FH787632
						FH867397	-	58	2	3	1		FH867397
						FH868000	-	113	2	3	1		FH868000				DW003932	GO:0009507;GO:0010181;
						FH868334	-	299	2	3	1		FH868334				DW003932	GO:0009507;GO:0010181;
						FH982722	-	629	2.5	2	1		FH982722	sp|P09043.1|G3PA_TOBAC	1e-06	RecName: Full=Glyceraldehyde-3-phosphate dehydrogenase A, chloroplastic; AltName: Full=NADP-dependent glyceraldehydephosphate dehydrogenase subunit A; Flags: Precursor gb|AAA34075.1| glyceraldehyde-3-phosphate dehydrogenase A-subunit precursor	C4160	GO:0009507;GO:0008943;GO:0006096;GO:0012505;
						FH840193	+	482	4	3	1		FH840193	gb|AAT40504.2|	1e-28	Polyprotein, putative [Solanum demissum]
						ET773865	-	494	0	2	2		ET773865				DW003932	GO:0009507;GO:0010181;
						ET831581	-	260	0	2	2		ET831581				DW003932	GO:0009507;GO:0010181;
						ET840381	+	618	0	2	2		ET840381				DW003932	GO:0009507;GO:0010181;
						FH393805	-	112	0	2	2		FH393805				C5783	GO:0005575;GO:0003674;GO:0008150;
						FH446363	+	251	0	2	2		FH446363	ref|XP_002280162.1|	1e-33	PREDICTED: hypothetical protein [Vitis vinifera] emb|CAO62917.1| unnamed protein product [Vitis vinifera]	EB427017	GO:0005829;GO:0003824;GO:0006520;GO:0018826;GO:0019458;
						FH584508	+	297	0	2	2		FH584508				C5783	GO:0005575;GO:0003674;GO:0008150;
						FI011246	-	535	0	6	2		FI011246				DW003932	GO:0009507;GO:0010181;
						FH117299	-	323	0.5	2	2		FH117299				DW003122	GO:0016301;GO:0006468;GO:0012505;
						FH147645	+	613	0.5	2	2		FH147645				DW003122	GO:0016301;GO:0006468;GO:0012505;
						FH147726	-	354	0.5	2	2		FH147726				DW003122	GO:0016301;GO:0006468;GO:0012505;
						FH399765	-	385	0.5	2	2		FH399765				DW003932	GO:0009507;GO:0010181;
						FH442066	+	274	0.5	2	2		FH442066				DW003122	GO:0016301;GO:0006468;GO:0012505;
						FH542969	-	809	0.5	2	2		FH542969				DW003122	GO:0016301;GO:0006468;GO:0012505;
						FH914452	-	489	0.5	3	2		FH914452				BP134091
						FH998069	+	347	0.5	5	2		FH998069				BP134091
						ET840436	-	78	1	2	2		ET840436
						FH296497	+	165	1	2	2		FH296497				DW003932	GO:0009507;GO:0010181;
						FH788379	+	274	1	4	2		FH788379				DW003932	GO:0009507;GO:0010181;
						FH789328	+	664	1	3	2		FH789328	ref|XP_002329920.1|	3e-19	chromatin remodeling complex subunit [Populus trichocarpa] gb|EEF08288.1| chromatin remodeling complex subunit [Populus trichocarpa]	DW003932	GO:0009507;GO:0010181;
						FH848970	+	423	1	2	2		FH848970				DW003122	GO:0016301;GO:0006468;GO:0012505;
						FH849185	+	567	1	2	2		FH849185				DW003122	GO:0016301;GO:0006468;GO:0012505;
						FH849267	+	667	1	2	2		FH849267				DW003122	GO:0016301;GO:0006468;GO:0012505;
						FH849272	+	480	1	2	2		FH849272				DW003122	GO:0016301;GO:0006468;GO:0012505;
						FH849368	-	648	1	2	2		FH849368				DW003122	GO:0016301;GO:0006468;GO:0012505;
						FH863264	+	132	1	3	2		FH863264	emb|CAN60702.1|	7e-06	hypothetical protein [Vitis vinifera]
						FH014516	+	147	1.5	2	2		FH014516				DW003122	GO:0016301;GO:0006468;GO:0012505;
						FH113222	+	145	1.5	2	2		FH113222	ref|XP_002284874.1|	3e-10	PREDICTED: hypothetical protein [Vitis vinifera]	DW003932	GO:0009507;GO:0010181;
						FH663348	+	292	1.5	2	2		FH663348				DW003122	GO:0016301;GO:0006468;GO:0012505;
						FH865947	+	468	2	3	2		FH865947				DW003932	GO:0009507;GO:0010181;
						FH866263	+	480	2	3	2		FH866263				DW003932	GO:0009507;GO:0010181;
						FH867089	+	401	2	3	2		FH867089				DW003932	GO:0009507;GO:0010181;
						FH867457	-	437	2	3	2		FH867457				DW003932	GO:0009507;GO:0010181;
						FH921421	-	397	2	5	2		FH921421				C5315	GO:0003674;GO:0008150;
						FI082603	-	729	3.5	4	2		FI082603	gb|AAT38751.2|	5e-06	RNA-directed RNA polymerase, putative [Solanum demissum]	DW003122	GO:0016301;GO:0006468;GO:0012505;
						FH849313	+	486	4	2	2		FH849313				DW003122	GO:0016301;GO:0006468;GO:0012505;
						FH929099	-	544	4	2	2		FH929099				DW003122	GO:0016301;GO:0006468;GO:0012505;
						FH935433	-	312	4	6	2		FH935433	ref|XP_002526319.1|	1e-16	conserved hypothetical protein [Ricinus communis] gb|EEF36055.1| conserved hypothetical protein [Ricinus communis]	C8273	GO:0005759;GO:0005739;GO:0003700;GO:0006355;
						FH985383	-	60	4	6	2		FH985383	ref|XP_002325339.1|	7e-34	predicted protein [Populus trichocarpa] gb|EEE99720.1| predicted protein [Populus trichocarpa]
						FH867989	-	654	2	3	3		FH867989				DW003932	GO:0009507;GO:0010181;
						FH290860	-	142	0	1	4		FH290860				DW003932	GO:0009507;GO:0010181;
						FH331398	-	468	0	1	4		FH331398
						FH901468	-	717	0	1	4		FH901468	ref|NP_197667.1|	5e-42	RAD5; ATP binding / ATP-dependent helicase/ DNA binding / helicase/ hydrolase, acting on acid anhydrides, in phosphorus-containing anhydrides / nucleic acid binding / protein binding / zinc ion binding [Arabidopsis thaliana] sp|Q9FNI6.1|SM3L2_ARATH RecName: Full=Putative SWI/SNF-related matrix-associated actin-dependent regulator of chromatin subfamily A member 3-like 2; Short=SMARCA3-like protei…	DW003932	GO:0009507;GO:0010181;
						FI000494	-	741	0	1	4		FI000494
						ET708868	-	598	0.5	1	4		ET708868
						ET850883	-	112	0.5	1	4		ET850883
						FH084234	+	157	0.5	1	4		FH084234
						FH441020	+	149	0.5	1	4		FH441020
						FH990193	+	47	0.5	1	4		FH990193				EB433817
						FH997993	-	177	0.5	1	4		FH997993				C2119	GO:0005575;GO:0008194;GO:0008152;
						FI078762	+	35	0.5	1	4		FI078762	ref|XP_002314708.1|	4e-12	predicted protein [Populus trichocarpa] gb|EEF00879.1| predicted protein [Populus trichocarpa]	C2119	GO:0005575;GO:0008194;GO:0008152;
						FI082075	+	340	0.5	1	4		FI082075
						ET712620	+	233	1	1	4		ET712620
						ET712686	-	231	1	1	4		ET712686
						FH350374	-	284	1	1	4		FH350374
						FH350448	+	284	1	1	4		FH350448
						FH589250	-	192	1	1	4		FH589250
						FH786654	-	783	1.5	1	4		FH786654
						FH786681	-	281	1.5	1	4		FH786681				BP134091
						FH851012	-	540	1.5	1	4		FH851012	gb|AAT40504.2|	6e-18	Polyprotein, putative [Solanum demissum]
						FH100782	+	157	2	1	4		FH100782				C5783	GO:0005575;GO:0003674;GO:0008150;
						FH197974	+	108	2	1	4		FH197974				C5783	GO:0005575;GO:0003674;GO:0008150;
						FH221636	-	171	2	1	4		FH221636				BP134091
						FH248047	+	180	2	1	4		FH248047				BP134091
						FH343506	-	658	2	1	4		FH343506
						FH430273	+	422	2	1	4		FH430273				EB433817
						FH455795	+	475	2	1	4		FH455795				EB433817
						FH462755	+	272	2	1	4		FH462755				BP134091
						FH462755	+	195	2	1	4		FH462755				BP134091
						FH675871	-	489	2	1	4		FH675871
						FH748870	-	152	2	1	4		FH748870	emb|CAJ15147.2|	6e-32	sialyltransferase-like protein [Solanum lycopersicum]	C7653	GO:0005794;GO:0016020;GO:0008373;GO:0006486;GO:0016757;
						FH867411	+	316	2	1	4		FH867411				DW003932	GO:0009507;GO:0010181;
						FH896002	+	558	2	1	4		FH896002				DW003932	GO:0009507;GO:0010181;
						FH932860	+	352	2	1	4		FH932860
						FH963085	-	185	2	1	4		FH963085				C2752	GO:0009543;GO:0005528;GO:0003755;GO:0006457;
						FH968544	-	562	2	1	4		FH968544				EB433817
						ET681102	-	349	2.5	1	4		ET681102				C4936	GO:0005575;GO:0003674;GO:0008150;
						FH390112	+	650	2.5	1	4		FH390112
						FH428828	+	501	2.5	1	4		FH428828				C4936	GO:0005575;GO:0003674;GO:0008150;
						FH629984	+	501	2.5	1	4		FH629984				C4936	GO:0005575;GO:0003674;GO:0008150;
						FH630047	-	192	2.5	1	4		FH630047				C4936	GO:0005575;GO:0003674;GO:0008150;
						FH683422	-	541	2.5	1	4		FH683422	sp|P33530.1|PHYA1_TOBAC	1e-43	RecName: Full=Phytochrome A1 emb|CAA47284.1| type-A phytochrome [Nicotiana tabacum]	C5110	GO:0005737;GO:0016604;GO:0005634;GO:0004673;GO:0009630;GO:0009638;GO:0009883;GO:0010161;GO:0010203;GO:0010201;GO:0010218;GO:0008020;GO:0004871;GO:0006355;GO:0046685;
						FH803842	-	547	2.5	1	4		FH803842				C2119	GO:0005575;GO:0008194;GO:0008152;
						FH953851	-	219	2.5	1	4		FH953851				C2119	GO:0005575;GO:0008194;GO:0008152;
						ET921687	+	257	3	1	4		ET921687
						FH126576	+	176	3	1	4		FH126576
						FH216756	-	390	3	1	4		FH216756
						FH257786	+	210	3	1	4		FH257786
						FH312780	+	237	3	1	4		FH312780
						FH316195	-	700	3	1	4		FH316195
						FH488493	+	371	3	1	4		FH488493				EB439939	GO:0005575;GO:0005488;GO:0008150;
						FH612310	+	237	3	1	4		FH612310
						FH641359	+	634	3	1	4		FH641359				BP137472
						FH650527	+	324	3	1	4		FH650527
						FH723578	+	560	3	1	4		FH723578
						FH960846	-	215	3	1	4		FH960846	emb|CAO21735.1|	8e-17	unnamed protein product [Vitis vinifera]
						FH964600	-	170	3	1	4		FH964600	ref|XP_002282544.1|	1e-21	PREDICTED: hypothetical protein [Vitis vinifera]	C2107	GO:0009535;GO:0005488;GO:0008150;GO:0010287;
						FH965081	+	640	3	1	4		FH965081				BP528605	GO:0005739;GO:0003674;GO:0008150;
						FH965804	+	30	3	1	4		FH965804	ref|XP_002533732.1|	2e-07	3'-N-debenzoyl-2'-deoxytaxol N-benzoyltransferase, putative [Ricinus communis] gb|EEF28651.1| 3'-N-debenzoyl-2'-deoxytaxol N-benzoyltransferase, putative [Ricinus communis]	BP527054
						FH043887	-	67	3.5	1	4		FH043887
						FH373457	+	131	3.5	1	4		FH373457				DW003932	GO:0009507;GO:0010181;
						FH520340	+	36	3.5	1	4		FH520340
						FH540477	-	543	3.5	1	4		FH540477
						FH563658	-	211	3.5	1	4		FH563658	ref|XP_002522527.1|	7e-06	ATP-dependent RNA helicase, putative [Ricinus communis] gb|EEF39827.1| ATP-dependent RNA helicase, putative [Ricinus communis]	C4383	GO:0005575;GO:0003724;GO:0008150;
						FH985623	-	511	3.5	1	4		FH985623	ref|NP_191139.1|	2e-06	SBPASE (sedoheptulose-bisphosphatase); phosphoric ester hydrolase/ sedoheptulose-bisphosphatase [Arabidopsis thaliana] sp|P46283.1|S17P_ARATH RecName: Full=Sedoheptulose-1,7-bisphosphatase, chloroplastic; AltName: Full=SED(1,7)P2ase; AltName: Full=Sedoheptulose bisphosphatase; Short=SBPase; Flags: Precursor gb|AAB33001.1| sedoheptulose-1,7-bisphosphatase; SBPase [Arabidopsis thaliana] emb|CAB8160…	C2176	GO:0009507;GO:0016051;GO:0005975;GO:0005986;GO:0019252;GO:0019253;GO:0042578;GO:0050278;
						FH986513	+	53	3.5	1	4		FH986513				C2119	GO:0005575;GO:0008194;GO:0008152;
						FI028790	+	69	3.5	1	4		FI028790	gb|ACR46521.1|	6e-24	chloroplast sedoheptulose-1,7-bisphosphatase [Solanum lycopersicum]	C2176	GO:0009507;GO:0016051;GO:0005975;GO:0005986;GO:0019252;GO:0019253;GO:0042578;GO:0050278;
						ET864362	-	714	4	1	4		ET864362
						FH220006	-	528	4	1	4		FH220006	emb|CAO17487.1|	5e-07	unnamed protein product [Vitis vinifera]
						FH295845	-	655	4	1	4		FH295845				EB431203
						FH357409	+	671	4	1	4		FH357409				EB433817
						FH392136	+	11	4	1	4		FH392136	ref|XP_002313604.1|	4e-08	predicted protein [Populus trichocarpa] gb|EEE87559.1| predicted protein [Populus trichocarpa]	TT04_C05
						FH438949	+	475	4	1	4		FH438949
						FH463765	-	72	4	1	4		FH463765				BP134091
						FH473425	-	779	4	1	4		FH473425				CV018494
						FH525317	+	47	4	1	4		FH525317
						FH624413	-	747	4	1	4		FH624413				C6026	GO:0009535;GO:0003674;GO:0010258;
						FH839031	-	720	4	1	4		FH839031	gb|AAT40504.2|	3e-44	Polyprotein, putative [Solanum demissum]
						FH903596	+	144	4	1	4		FH903596				CV018494
						FH913074	+	419	4	1	4		FH913074
						FH964469	-	284	4	1	4		FH964469				C469	GO:0008487;GO:0006508;
						FI031037	-	173	4	1	4		FI031037				BP527545
FH698163.1	14.33	24	D1(+)	root_3404821_24_1	TTTTTGGGATGGTTTCTACAAATG
						FH033015	-	228	3	2	0		FH033015				C11697
						FH095482	+	473	3	2	0		FH095482				C11697
						FH105357	+	281	3	2	0		FH105357				C11697
						FH483799	-	294	3	2	0		FH483799	ref|XP_002274850.1|	3e-14	PREDICTED: hypothetical protein [Vitis vinifera]	C11697
						FH920608	+	301	3	2	0		FH920608	ref|XP_002274850.1|	3e-06	PREDICTED: hypothetical protein [Vitis vinifera]	C11697
						ET702173	-	696	4	2	0		ET702173	emb|CAH66122.1|	2e-17	OSIGBa0146N20.7 [Oryza sativa (indica cultivar-group)]	C11697
						ET805581	-	138	3	2	1		ET805581	gb|ACU15848.1|	2e-08	unknown [Glycine max]	C11697
						ET776022	-	17	0	1	4		ET776022				C11697
						ET806483	-	479	0	1	4		ET806483				C11697
						ET833768	+	369	0	1	4		ET833768				C11697
						FH265874	-	710	0	1	4		FH265874	emb|CAH66122.1|	4e-21	OSIGBa0146N20.7 [Oryza sativa (indica cultivar-group)]	C11697
						FH334279	+	151	0	1	4		FH334279				C11697
						FH484796	-	211	0	1	4		FH484796				C11697
						FH910810	+	215	0	1	4		FH910810				C11697
						FH911915	+	326	0	1	4		FH911915				C11697
						FH916786	+	219	0	1	4		FH916786				C11697
						ET866288	+	57	1	1	4		ET866288	ref|XP_002512941.1|	2e-15	diaminopimelate decarboxylase, putative [Ricinus communis] gb|EEF49444.1| diaminopimelate decarboxylase, putative [Ricinus communis]	C11697
						FH074572	+	53	1	1	4		FH074572	emb|CAN61272.1|	4e-11	hypothetical protein [Vitis vinifera]	C11697
						FH459476	-	221	1	1	4		FH459476	emb|CAN61272.1|	1e-18	hypothetical protein [Vitis vinifera]	C11697
						FI028901	+	186	1	1	4		FI028901	emb|CAN61272.1|	2e-10	hypothetical protein [Vitis vinifera]	C11697
						ET871416	-	543	2	1	4		ET871416				C11697
						FH095413	-	233	2	1	4		FH095413	ref|XP_002331075.1|	2e-08	predicted protein [Populus trichocarpa] gb|EEF10170.1| predicted protein [Populus trichocarpa]	C11697
						FH143196	-	250	2	1	4		FH143196				C11697
